# Supplementary material for: Transcriptional Analysis of Temporal Gene Expression in Germinating Clostridium difficile 630 Endospores
Source: PLoS One. 2013 May 15;8(5):e64011. doi: 10.1371/journal.pone.0064011 (PMC3655068; doi:10.1371/journal.pone.0064011)
Supplement: Table S1 — List of genes up and down regulated during germination. (XLS) [file pone.0064011.s002.xls]

## Sheet: down-regulated
Systematic Name	Gene product	Predicted function	Normalized intensity (30 vs. 180 min)	p-value	Fold change	Graphical representation (log scale)
CD0012	putative small-molecule-binding protein		0.692	0.0214	1.44509	0.159894
CD0013	putative mechanosensitive ion channel protein		0.669	0.0171	1.49477	0.174574
CD0014	seryl-tRNA synthetase		0.427	0.0168	2.34192	0.369572
CD0021	pyruvate carboxylase		0.612	0.0209	1.63399	0.213249
CD0022	putative translation elongation factor		0.036	0.00467	27.7778	1.4437
CD0023	transcriptional regulator	transcription	0.247	0.0201	4.04858	0.607303
CD0024	putative DNA repair protein		0.227	0.0272	4.40529	0.643974
CD0025	putative ATP:guanido phosphotransferase		0.19	0.0243	5.26316	0.721246
CD0026	ATP-dependent Clp protease		0.226	0.02	4.42478	0.645892
CD0027	DNA repair protein		0.489	0.0191	2.04499	0.310691
CD0041	PTS system, IIa component	phosphotransferase system	0.567	0.0217	1.76367	0.246417
CD0042	PTS system, IIb component	phosphotransferase system	0.277	0.0217	3.61011	0.55752
CD0049	prolyl-tRNA synthetase		0.292	0.0131	3.42466	0.534617
CD0050	putative dual-specificity prolyl/cysteinyl-tRNA synthetase		0.148	0.00702	6.75676	0.829738
CD0052	cysteinyl-tRNA synthetase		0.493	0.0118	2.0284	0.307153
CD0053	conserved hypothetical protein	unknown	0.551	0.00579	1.81488	0.258848
CD0054	putative thymidylate synthase		0.528	0.0484	1.89394	0.277366
CD0055	putative tRNA/rRNA methyltransferase		0.405	0.0353	2.46914	0.392545
CD0056	conserved hypothetical protein	unknown	0.515	0.0137	1.94175	0.288193
CD0065	NADP-dependent 7-alpha-hydroxysteroid dehydrogenase		0.341	0.0171	2.93255	0.467246
CD0108	anaerobic ribonucleoside-triphosphate reductase		0.318	0.00991	3.14465	0.497573
CD0109	anaerobic ribonucleoside-triphosphate reductase activating protein		0.354	0.0448	2.82486	0.450997
CD0112	phosphate butyryltransferase		0.083	0.0106	12.0482	1.08092
CD0113	butyrate kinase		0.0885	0.0179	11.2994	1.05306
CD0114	putative ATP/GTP-binding protein		0.178	0.0093	5.61798	0.74958
CD0115	ferredoxin	redox	0.235	0.0101	4.25532	0.628932
CD0116	putative oxidoreductase, thiamine diP-binding subunit	redox	0.226	0.0157	4.42478	0.645892
CD0117	putative subunit of oxidoreductase	redox	0.209	0.0106	4.78469	0.679854
CD0118	putative subunit of oxidoreductase	redox	0.202	0.00439	4.9505	0.694649
CD0137	PTS system, IIc component	phosphotransferase system	0.648	0.0113	1.54321	0.188425
CD0140	putative peptidase		0.81	0.0147	1.23457	0.091515
CD0142	putative RNA-binding protein		0.0965	0.00642	10.3627	1.01547
CD0153	4-hydroxyphenylacetate decarboxylase, catalytic subunit		0.672	0.0413	1.4881	0.172631
CD0154	4-hydroxyphenylacetate decarboxylase, regulatory subunit		0.678	0.0307	1.47493	0.16877
CD0155	4-hydroxyphenylacetate decarboxylase, activating subunit		0.689	0.028	1.45138	0.161781
CD0163B	hypothetical protein	unknown	0.263	0.0416	3.80228	0.580044
CD0166	putative amidohydrolase/peptidase		0.602	0.022	1.66113	0.220404
CD0167	putative sigma-54-dependent transcriptional regulator	transcription	0.729	0.0346	1.37174	0.137272
CD0168	putative cyclic nucleotide-binding protein		0.724	0.0154	1.38122	0.140261
CD0172	conserved hypothetical protein	unknown	0.697	0.00377	1.43472	0.156767
CD0174	putative oxidoreductase, acetyl-CoA synthase subunit	redox	0.143	0.00281	6.99301	0.844664
CD0175	putative oxidoreductase, electron transfer subunit	redox	0.12	0.0161	8.33333	0.920819
CD0176	putative oxidoreductase, NAD/FAD binding subunit	redox	0.152	0.00514	6.57895	0.818156
CD0177	cyclopropane-fatty-acyl-phospholipid synthase		0.203	0.00385	4.92611	0.692504
CD0178	putative ATP-binding protein		0.224	0.00816	4.46429	0.649752
CD0179	NAD-specific glutamate dehydrogenase		0.0421	0.0078	23.753	1.37572
CD0180	hypothetical protein	unknown	0.126	0.00927	7.93651	0.899629
CD0181	putative membrane-associated metalloprotease		0.342	0.0221	2.92398	0.465974
CD0188	putative ketopantoate reductase		0.15	0.00278	6.66667	0.823909
CD0193	10 kDa chaperonin		0.145	0.018	6.89655	0.838632
CD0194	60 kDa chaperonin		0.196	0.0224	5.10204	0.707744
CD0195	putative membrane protein		0.331	0.0191	3.02115	0.480172
CD0208	PTS system, IIb component	phosphotransferase system	0.5	0.0349	2	0.30103
CD0226	putative transglycosylase		0.581	0.045	1.72117	0.235824
CD0227	conserved hypothetical protein	unknown	0.541	0.0241	1.84843	0.266803
CD0228	flagellar motor switch protein	flagellar assembly	0.536	0.0248	1.86567	0.270835
CD0229	negative regulator of flagellin synthesis (anti-sigma-d factor)		0.312	0.0133	3.20513	0.505845
CD0230	putative flagellar biosynthesis protein	flagellar assembly	0.271	0.0151	3.69004	0.567031
CD0231	putative flagellar hook-associated protein	flagellar assembly	0.275	0.0204	3.63636	0.560667
CD0232	flagellar hook-associated protein	flagellar assembly	0.2	0.0167	5	0.69897
CD0233	conserved hypothetical protein	unknown	0.256	0.0159	3.90625	0.59176
CD0234	carbon storage regulator		0.276	0.0127	3.62319	0.559091
CD0235	flagellar protein FliS	flagellar assembly	0.272	0.0106	3.67647	0.565431
CD0236	flagellar protein	flagellar assembly	0.253	0.0161	3.95257	0.596879
CD0237	flagellar cap protein	flagellar assembly	0.322	0.0165	3.10559	0.492144
CD0238	conserved hypothetical protein	unknown	0.369	0.0417	2.71003	0.432974
CD0239	flagellin subunit	flagellar assembly	0.509	0.0282	1.96464	0.293282
CD0240	putative glycosyltransferase		0.528	0.0358	1.89394	0.277366
CD0242	conserved hypothetical protein	unknown	0.375	0.0284	2.66667	0.425969
CD0243	conserved hypothetical protein	unknown	0.356	0.0098	2.80899	0.44855
CD0244	putative CDP-Glycerol:Poly(glycerophosphate) glycerophosphotransferase		0.417	0.033	2.39808	0.379864
CD0246	flagellar basal-body rod protein	flagellar assembly	0.32	0.0271	3.125	0.49485
CD0247	flagellar hook-basal body complex protein	flagellar assembly	0.265	0.0117	3.77358	0.576754
CD0248	flagellar M-ring protein	flagellar assembly	0.255	0.0177	3.92157	0.59346
CD0249	flagellar motor switch protein	flagellar assembly	0.207	0.0187	4.83092	0.68403
CD0250	flagellar assembly protein	flagellar assembly	0.178	0.0115	5.61798	0.74958
CD0251	flagellum-specific ATP synthase	flagellar assembly	0.174	0.0139	5.74713	0.759451
CD0252	flagellar protein	flagellar assembly	0.163	0.0172	6.13497	0.787812
CD0253	putative flagellar hook-length control protein	flagellar assembly	0.174	0.0177	5.74713	0.759451
CD0254	putative basal-body rod modification protein		0.153	0.0141	6.53595	0.815309
CD0255	flagellar hook protein	flagellar assembly	0.168	0.00833	5.95238	0.774691
CD0255A	putative flagellar protein	flagellar assembly	0.161	0.0154	6.21118	0.793174
CD0256	chemotaxis protein	chemotaxis	0.157	0.0164	6.36943	0.8041
CD0257	chemotaxis protein	chemotaxis	0.168	0.0236	5.95238	0.774691
CD0258	flagellar basal body-associated protein	flagellar assembly	0.19	0.00927	5.26316	0.721246
CD0259	putative flagellar protein	flagellar assembly	0.206	0.0297	4.85437	0.686133
CD0260	flagellar biosynthetic protein	flagellar assembly	0.225	0.0394	4.44444	0.647817
CD0261	flagellar export protein	flagellar assembly	0.206	0.0393	4.85437	0.686133
CD0262	flagellar export protein	flagellar assembly	0.184	0.0364	5.43478	0.735182
CD0263	flagellar export protein	flagellar assembly	0.182	0.0232	5.49451	0.739929
CD0264	signal recognition particle complex, GTP-binding subunit		0.179	0.0265	5.58659	0.747147
CD0265	flagellar number regulator	flagellar assembly	0.159	0.0284	6.28931	0.798603
CD0266	RNA polymerase sigma factor for flagellar operon		0.14	0.0317	7.14286	0.853872
CD0267	putative exported protein		0.145	0.00843	6.89655	0.838632
CD0268	flagellar basal-body rod protein FlgG	flagellar assembly	0.151	0.0078	6.62252	0.821023
CD0269	putative flagellar basal-body rod protein	flagellar assembly	0.154	0.00932	6.49351	0.812479
CD0270	putative flagellar motor switch protein	flagellar assembly	0.15	0.00953	6.66667	0.823909
CD0271	putative flagellar motor switch protein	flagellar assembly	0.216	0.0475	4.62963	0.665546
CD0272	conserved hypothetical protein	unknown	0.19	0.0133	5.26316	0.721246
CD0274	putative 1,3-propanediol dehydrogenase		0.644	0.0181	1.5528	0.191114
CD0275	spore photoproduct lyase	sporulation	0.469	0.0093	2.1322	0.328827
CD0279	conserved hypothetical protein	unknown	0.0881	0.00579	11.3507	1.05502
CD0281	putative exported protein		0.503	0.0374	1.98807	0.298432
CD0283	putative transcription antiterminator		0.542	0.0153	1.84502	0.266001
CD0284	PTS system, IIa component	phosphotransferase system	0.578	0.0242	1.7301	0.238072
CD0285	PTS system, IIb component	phosphotransferase system	0.39	0.0339	2.5641	0.408935
CD0287	PTS system, IIb component	phosphotransferase system	0.467	0.029	2.14133	0.330683
CD0289	PTS system, IId component	phosphotransferase system	0.464	0.0193	2.15517	0.333482
CD0292	DNA-binding protein		0.648	0.0346	1.54321	0.188425
CD0293	ABC transporter, ATP-binding protein	ABC-transporter	0.579	0.0198	1.72712	0.237321
CD0294	putative ABC transporter, permease protein	ABC-transporter	0.664	0.0255	1.50602	0.177832
CD0295	putative iron-sulfur-binding protein		0.21	0.0126	4.7619	0.677781
CD0296	hypothetical protein	unknown	0.223	0.00537	4.4843	0.651695
CD0298	putative ribose operon repressor		0.318	0.0447	3.14465	0.497573
CD0324	putative cobalt transport protein		0.512	0.0276	1.95312	0.29073
CD0325	cobalt transport protein		0.498	0.0367	2.00803	0.302771
CD0326	cobalt transport protein		0.494	0.0245	2.02429	0.306273
CD0327	cobalt ABC transporter, ATP-binding protein	ABC-transporter	0.406	0.0406	2.46305	0.391474
CD0333	manganese-dependent inorganic pyrophosphatase		0.735	0.0417	1.36054	0.133713
CD0340	conserved hypothetical protein	unknown	0.293	0.0101	3.41297	0.533132
CD0341	conserved hypothetical protein	unknown	0.375	0.00445	2.66667	0.425969
CD0354	conjugative transposon protein		0.61	0.0377	1.63934	0.21467
CD0388	PTS system, beta-glucoside-specific IIabc component	phosphotransferase system	0.399	0.0191	2.50627	0.399027
CD0389	6-phospho-beta-glucosidase		0.269	0.0058	3.71747	0.570248
CD0390	beta-glucoside bgl operon transcription antiterminator		0.273	0.0408	3.663	0.563837
CD0394	(R)-2-hydroxyisocaproate dehydrogenase		0.202	0.00278	4.9505	0.694649
CD0395	isocaprenoyl-CoA:2-hydroxyisocaproate CoA-transferase		0.186	0.0136	5.37634	0.730487
CD0396	activator of 2-hydroxyisocaproyl-CoA dehydratase		0.14	0.00702	7.14286	0.853872
CD0397	subunit of oxygen-sensitive 2-hydroxyisocaproyl-CoA dehydratase		0.124	0.00843	8.06452	0.906578
CD0398	subunit of oxygen-sensitive 2-hydroxyisocaproyl-CoA dehydratase		0.116	0.00571	8.62069	0.935542
CD0399	acyl-CoA dehydrogenase, short-chain specific		0.0898	0.00466	11.1359	1.04672
CD0400	electron transfer flavoprotein beta-subunit		0.166	0.0153	6.0241	0.779892
CD0401	electron transfer flavoprotein alpha-subunit		0.134	0.0189	7.46269	0.872895
CD0402	sigma-54-dependent transcriptional regulator	transcription	0.258	0.00165	3.87597	0.58838
CD0439	conserved hypothetical protein	unknown	0.661	0.0353	1.51286	0.179799
CD0467	putative hydrolase		0.41	0.00467	2.43902	0.387216
CD0468	oligo-1,6-glucosidase		0.297	0.0195	3.367	0.527244
CD0469	PTS system, IIabc component	phosphotransferase system	0.401	0.0259	2.49377	0.396856
CD0487	putative carbon-nitrogen hydrolase		0.502	0.0227	1.99203	0.299296
CD0489	putative phosphoribosylaminoimidazole-succinocarboxamide synthase		0.602	0.0339	1.66113	0.220404
CD0514	cell surface protein (putative hemagglutinin/adhesin)		0.381	0.0165	2.62467	0.419075
CD0519	putative membrane protein		0.305	0.0272	3.27869	0.5157
CD0522	putative signaling protein		0.502	0.0102	1.99203	0.299296
CD0523	putative transcriptional regulator	transcription	0.528	0.00642	1.89394	0.277366
CD0532	conserved hypothetical protein	unknown	0.487	0.0469	2.05339	0.312471
CD0533	chemotaxis protein	chemotaxis	0.563	0.017	1.7762	0.249492
CD0535	chemotaxis protein	chemotaxis	0.524	0.0329	1.9084	0.280669
CD0540	chemotaxis protein	chemotaxis	0.644	0.0257	1.5528	0.191114
CD0543	conserved hypothetical protein	unknown	0.729	0.0303	1.37174	0.137272
CD0544	putative ornithine cyclodeaminase		0.441	0.0191	2.26757	0.355561
CD0545	putative lipoprotein		0.42	0.0238	2.38095	0.376751
CD0556	putative endonuclease		0.722	0.00814	1.38504	0.141463
CD0558	probable glutaminase		0.212	0.0187	4.71698	0.673664
CD0559	conserved hypothetical protein	unknown	0.305	0.00579	3.27869	0.5157
CD0560	endonuclease IV		0.262	0.0315	3.81679	0.581699
CD0561	putative aldo/keto reductase		0.623	0.0408	1.60514	0.205512
CD0572	conserved hypothetical protein	unknown	0.443	0.00669	2.25734	0.353596
CD0574	threonyl-tRNA synthetase		0.56	0.0279	1.78571	0.251812
CD0583	putative signaling protein		0.269	0.0147	3.71747	0.570248
CD0584	putative signaling protein		0.287	0.0153	3.48432	0.542118
CD0587	conserved hypothetical protein	unknown	0.155	0.0369	6.45161	0.809668
CD0588	hypothetical protein	unknown	0.188	0.0078	5.31915	0.725842
CD0590	hypothetical protein	unknown	0.541	0.0182	1.84843	0.266803
CD0601	methylated-DNA--protein-cysteine methyltransferase 1		0.521	0.0041	1.91939	0.283162
CD0612	putative ABC transporter, permease protein	ABC-transporter	0.612	0.0381	1.63399	0.213249
CD0613	ABC transporter, ATP-binding protein	ABC-transporter	0.359	0.0309	2.78552	0.444906
CD0618	putative transcriptional regulator	transcription	0.746	0.0282	1.34048	0.127261
CD0628	putative membrane protein		0.0292	0.0408	34.2466	1.53462
CD0631	conserved hypothetical protein	unknown	0.309	0.00467	3.23625	0.510042
CD0633	conserved hypothetical protein	unknown	0.389	0.00317	2.57069	0.41005
CD0634	conserved hypothetical protein	unknown	0.516	0.00579	1.93798	0.28735
CD0635	conserved hypothetical protein	unknown	0.509	0.00932	1.96464	0.293282
CD0636	putative radical SAM superfamily protein		0.505	0.00951	1.9802	0.296709
CD0640	hypothetical protein	unknown	0.689	0.0305	1.45138	0.161781
CD0654	putative ABC transporter, permease protein	ABC-transporter	0.604	0.0315	1.65563	0.218963
CD0655	metallo-beta-lactamase superfamily protein		0.394	0.014	2.53807	0.404504
CD0688	conserved hypothetical protein	unknown	0.374	0.0497	2.6738	0.427128
CD0706	putative reductase		0.619	0.0492	1.61551	0.208309
CD0714A	probable sugar O-acetyltransferase (partial)		0.664	0.0311	1.50602	0.177832
CD0715	putative phosphate butyryltransferase		0.127	0.0104	7.87402	0.896196
CD0716	putative bifunctional carbon monoxide dehydrogenase/acetyl-CoA synthase		0.183	0.0093	5.46448	0.737549
CD0717	putative carbon monoxide dehydrogenase accessory protein		0.181	0.0201	5.52486	0.742321
CD0718	formate--tetrahydrofolate ligase		0.118	0.00385	8.47458	0.928118
CD0719	methenyltetrahydrofolate cyclohydrolase		0.146	0.0146	6.84932	0.835647
CD0720	putative FolD bifunctional protein [includes: methylenetetrahydrofolate dehydrogenase; methenyltetrahydrofolate cyclohydrolase]		0.17	0.00843	5.88235	0.769551
CD0721	conserved hypothetical protein	unknown	0.231	0.0127	4.329	0.636388
CD0722	putative methylenetetrahydrofolate reductase		0.284	0.0199	3.52113	0.546682
CD0723	putative carbon monoxide dehydrogenase/acetyl-CoA synthase complex, dihydrolipoyl dehydrogenase subunit		0.223	0.00579	4.4843	0.651695
CD0724	putative carbon monoxide dehydrogenase/acetyl-CoA synthase complex,nickel-inserting subunit		0.315	0.0303	3.1746	0.501689
CD0725	putative carbon monoxide dehydrogenase/acetyl-CoA synthase complex, small subunit		0.221	0.00571	4.52489	0.655608
CD0726	putative carbon monoxide dehydrogenase/acetyl-CoA synthase complex, alpha subunit		0.297	0.00377	3.367	0.527244
CD0727	putative carbon monoxide dehydrogenase/acetyl-CoA synthase complex,methyltransferase subunit		0.289	0.00505	3.46021	0.539102
CD0728	putative carbon monoxide dehydrogenase/acetyl-CoA synthase complex, beta subunit		0.464	0.00733	2.15517	0.333482
CD0729	putative glycine cleavage system H protein		0.573	0.0178	1.7452	0.241845
CD0730	putative iron-sulfur protein		0.461	0.0311	2.1692	0.336299
CD0731	putative radical SAM superfamily protein		0.448	0.00932	2.23214	0.348722
CD0732	putative radical SAM superfamily protein		0.367	0.0148	2.7248	0.435334
CD0733	putative biotin/lipoate-protein ligase		0.428	0.0164	2.33645	0.368556
CD0735	hypothetical protein	unknown	0.293	0.0253	3.41297	0.533132
CD0736	hypothetical protein	unknown	0.25	0.0169	4	0.60206
CD0743	DeoR-family transcriptional regulator	transcription	0.391	0.0355	2.55754	0.407823
CD0748	putative signaling protein		0.644	0.0389	1.5528	0.191114
CD0750	amino acid ABC transporter, substrate-binding protein	ABC-transporter	0.345	0.00353	2.89855	0.462181
CD0751	amino acid ABC transporter, permease protein	ABC-transporter	0.326	0.0173	3.06748	0.486782
CD0752	amino acid ABC transporter, ATP-binding protein	ABC-transporter	0.396	0.00579	2.52525	0.402305
CD0756	putative reductase		0.5	0.0091	2	0.30103
CD0764	PTS system, glucitol/sorbitol-specific IIc2 component	phosphotransferase system	0.401	0.0328	2.49377	0.396856
CD0765	PTS system, glucitol/sorbitol-specific IIb component	phosphotransferase system	0.466	0.0373	2.14592	0.331614
CD0771	anti-sigma F factor		0.694	0.0384	1.44092	0.158641
CD0776	LacI-family transcriptional regulator	transcription	0.212	0.00947	4.71698	0.673664
CD0789	conserved hypothetical protein	unknown	0.227	0.0305	4.40529	0.643974
CD0790	putative NUDIX-family hydrolase		0.157	0.018	6.36943	0.8041
CD0804	electron transfer flavoprotein beta-subunit		0.0333	0.00353	30.03	1.47756
CD0805	electron transfer flavoprotein alpha-subunit		0.254	0.0182	3.93701	0.595166
CD0807	hypothetical protein	unknown	0.403	0.00733	2.48139	0.394695
CD0809	conserved hypothetical protein	unknown	0.771	0.0378	1.29702	0.112946
CD0810	putative flavodoxin	redox	0.492	0.00785	2.03252	0.308035
CD0811	putative signaling protein		0.508	0.0244	1.9685	0.294136
CD0813	putative PTS system, IIb component	phosphotransferase system	0.344	0.00579	2.90698	0.463442
CD0825	rubrerythrin		0.321	0.00733	3.11526	0.493495
CD0826	putative oxidative stress regulatory protein	redox	0.392	0.0419	2.55102	0.406714
CD0827	rubredoxin oxidoreductase (desulfoferrodoxin)	redox	0.264	0.0437	3.78788	0.578396
CD0828	putative oxidative stress protein	redox	0.159	0.00278	6.28931	0.798603
CD0830	putative membrane protein		0.222	0.0159	4.5045	0.653647
CD0833	putative aconitase/3-isopropylmalate dehydratase		0.456	0.0453	2.19298	0.341035
CD0834	putative isocitrate/3-isopropylmalate dehydrogenase		0.327	0.009	3.0581	0.485452
CD0837	putative reductase		0.722	0.0469	1.38504	0.141463
CD0838	putative DNA-binding protein		0.601	0.0168	1.66389	0.221126
CD0840	putative hydrolase		0.0836	0.00798	11.9617	1.07779
CD0841	putative formyltransferase		0.104	0.0101	9.61538	0.982967
CD0844	cell surface protein		0.416	0.0248	2.40385	0.380907
CD0853	oligopeptide ABC transporter, permease protein	ABC-transporter	0.188	0.00579	5.31915	0.725842
CD0854	oligopeptide ABC transporter, permease protein	ABC-transporter	0.119	0.00278	8.40336	0.924453
CD0855	oligopeptide ABC transporter, substrate-binding lipoprotein	ABC-transporter	0.091	0.00637	10.989	1.04096
CD0856	oligopeptide ABC transporter, ATP-binding protein	ABC-transporter	0.0951	0.0024	10.5152	1.02182
CD0857	oligopeptide ABC transporter, ATP-binding protein (pseudogene)	ABC-transporter	0.1	0.00637	10	1
CD0865	conserved hypothetical protein	unknown	0.0636	0.021	15.7233	1.19654
CD0866	putative exported protein		0.142	0.00534	7.04225	0.847712
CD0867	putative membrane protein		0.545	0.0474	1.83486	0.263603
CD0879	putative carbohydrate kinase		0.496	0.00884	2.01613	0.304518
CD0887	GntR-family transcriptional regulator	transcription	0.696	0.0062	1.43678	0.157391
CD0903	phage protein		0.444	0.0279	2.25225	0.352617
CD0993	putative thioesterase		0.58	0.0311	1.72414	0.236572
CD0994	putative aminotransferase		0.204	0.0217	4.90196	0.69037
CD0995	putative D-3-phosphoglycerate dehydrogenase		0.13	0.0356	7.69231	0.886057
CD0996	conserved hypothetical protein	unknown	0.123	0.0475	8.13008	0.910095
CD1022	putative membrane protein		0.28	0.0107	3.57143	0.552842
CD1050	ABC transporter, ATP-binding protein	ABC-transporter	0.629	0.00704	1.58983	0.201349
CD1051	putative ABC transporter, permease protein	ABC-transporter	0.449	0.0098	2.22717	0.347754
CD1052	putative membrane protein		0.495	0.0493	2.0202	0.305395
CD1055	electron transfer flavoprotein beta-subunit		0.0953	0.0172	10.4932	1.02091
CD1056	electron transfer flavoprotein alpha-subunit		0.381	0.0201	2.62467	0.419075
CD1057	3-hydroxybutyryl-CoA dehydratase		0.468	0.0327	2.13675	0.329754
CD1058	3-hydroxybutyryl-CoA dehydrogenase		0.438	0.0347	2.28311	0.358526
CD1059	acetyl-CoA acetyltransferase		0.489	0.0474	2.04499	0.310691
CD1080	putative lipoprotein		0.176	0.0461	5.68182	0.754487
CD1081	molybdopterin biosynthesis protein		0.33	0.00445	3.0303	0.481486
CD1082	molybdopterin-guanine dinucleotide biosynthesis protein B		0.315	0.00439	3.1746	0.501689
CD1083	PTS system, IIb component	phosphotransferase system	0.564	0.0247	1.77305	0.248721
CD1123	putative phosphoesterase		0.541	0.0283	1.84843	0.266803
CD1124	hypothetical protein	unknown	0.62	0.0305	1.6129	0.207608
CD1125	nitroreductase-family protein		0.0426	0.00656	23.4742	1.37059
CD1126	AraC-family transcriptional regulator	transcription	0.475	0.049	2.10526	0.323306
CD1126A	putative transcriptional regulator	transcription	0.55	0.0282	1.81818	0.259637
CD1133	hypothetical protein	unknown	0.662	0.0375	1.51057	0.179142
CD1135	putative cell wall hydrolase		0.51	0.00875	1.96078	0.29243
CD1137	electron transport complex protein		0.124	0.00891	8.06452	0.906578
CD1138	electron transport complex protein		0.102	0.0033	9.80392	0.9914
CD1139	electron transport complex protein		0.0878	0.00671	11.3895	1.05651
CD1140	electron transport complex protein		0.111	0.0037	9.00901	0.954677
CD1141	electron transport complex protein		0.139	0.00377	7.19424	0.856985
CD1142	electron transport complex protein		0.101	0.00571	9.90099	0.995679
CD1142A	hypothetical protein	unknown	0.121	0.00467	8.26446	0.917215
CD1157	putative anaerobic nitric oxide reductase flavorubredoxin	redox	0.319	0.0358	3.1348	0.496209
CD1173	putative FAD/FMN-containing dehydrogenase		0.322	0.0281	3.10559	0.492144
CD1190	putative acetyltransferase		0.527	0.0173	1.89753	0.278189
CD1191	putative fructose-1,6-bisphosphatase		0.604	0.00505	1.65563	0.218963
CD1192	stage III sporulation protein AA	sporulation	0.588	0.0104	1.70068	0.230623
CD1211	putative acetyltransferase		0.551	0.00867	1.81488	0.258848
CD1212	spermine/spermidine acetyltransferase		0.586	0.0243	1.70648	0.232102
CD1261	putative ribonucleotide-diphosphate reductase		0.313	0.00421	3.19489	0.504456
CD1262	ribonuclease HII		0.337	0.00932	2.96736	0.47237
CD1263	putative FMN-dependent dehydrogenase		0.665	0.0244	1.50376	0.177178
CD1264	hypothetical protein	unknown	0.374	0.0499	2.6738	0.427128
CD1280	NifU-like protein		0.154	0.0355	6.49351	0.812479
CD1283	conserved hypothetical protein	unknown	0.695	0.0305	1.43885	0.158015
CD1303	putative NAD-dependent deacetylase (Sir2-family regulatory)		0.4	0.0119	2.5	0.39794
CD1304	putative mannosyl-glycoprotein endo-beta-N-acetylglucosamidase		0.369	0.00658	2.71003	0.432974
CD1333	putative tyrosine recombinase		0.244	0.00278	4.09836	0.61261
CD1339	aspartate aminotransferase		0.405	0.0215	2.46914	0.392545
CD1340	putative galactose-1-phosphate uridylyltransferase		0.764	0.0199	1.3089	0.116907
CD1341	putative exodeoxyribonuclease		0.885	0.0415	1.12994	0.0530567
CD1350	putative lantibiotic ABC transporter, permease protein	ABC-transporter	0.535	0.0256	1.86916	0.271646
CD1356	putative regulatory protein		0.48	0.046	2.08333	0.318759
CD1362	hypothetical protein	unknown	0.287	0.0174	3.48432	0.542118
CD1363	putative phage protein		0.272	0.00947	3.67647	0.565431
CD1364	putative phage protein		0.236	0.0158	4.23729	0.627088
CD1365	conserved hypothetical protein	unknown	0.278	0.0149	3.59712	0.555955
CD1365A	hypothetical protein	unknown	0.236	0.00642	4.23729	0.627088
CD1366	putative phage protein		0.294	0.0193	3.40136	0.531653
CD1367	putative phage protein		0.5	0.0321	2	0.30103
CD1368	putative phage cell wall hydrolase		0.411	0.0416	2.43309	0.386158
CD1369	hypothetical protein	unknown	0.247	0.00741	4.04858	0.607303
CD1370	phage protein		0.258	0.0312	3.87597	0.58838
CD1371	phage protein		0.267	0.0091	3.74532	0.573489
CD1372	phage protein		0.263	0.00579	3.80228	0.580044
CD1373	putative phage tail fiber protein		0.31	0.0279	3.22581	0.508638
CD1374	putative phage protein		0.458	0.0398	2.18341	0.339135
CD1382	glycerol kinase		0.449	0.0462	2.22717	0.347754
CD1386	putative allophanate hydrolase subunit 1		0.6	0.0348	1.66667	0.221849
CD1403	putative nonribosomal peptide synthetase		0.813	0.0201	1.23001	0.0899095
CD1404	putative oligopeptide transporter		0.533	0.0353	1.87617	0.273273
CD1413	putative membrane protein		0.512	0.004	1.95312	0.29073
CD1417	putative ATP-binding protein		0.212	0.0422	4.71698	0.673664
CD1418B	hypothetical protein	unknown	0.298	0.0253	3.3557	0.525784
CD1419	putative signaling protein		0.306	0.0201	3.26797	0.514279
CD1434	putative membrane protein		0.377	0.0283	2.65252	0.423659
CD1442	hypothetical protein	unknown	0.59	0.031	1.69492	0.229148
CD1445	para-aminobenzoate synthase glutamine amidotransferase component II		0.56	0.0103	1.78571	0.251812
CD1446	para-aminobenzoate synthase component I		0.423	0.0218	2.36407	0.37366
CD1447	putative aminodeoxychorismate lyase		0.303	0.0139	3.30033	0.518557
CD1448	conserved hypothetical protein	unknown	0.27	0.00559	3.7037	0.568636
CD1459	putative 5-nitroimidazole reductase		0.315	0.00598	3.1746	0.501689
CD1460	putative phosphohydrolase		0.242	0.0113	4.13223	0.616185
CD1461	putative membrane protein		0.199	0.00939	5.02513	0.701147
CD1462	GntR-family transcriptional regulator	transcription	0.264	0.00913	3.78788	0.578396
CD1468	putative iron-sulfur protein		0.17	0.02	5.88235	0.769551
CD1469	cell surface protein (putative penicillin-binding protein)		0.498	0.0443	2.00803	0.302771
CD1470	putative phage shock protein		0.727	0.0204	1.37552	0.138466
CD1472	ABC transporter, ATP-binding/permease protein	ABC-transporter	0.729	0.0275	1.37174	0.137272
CD1474	putative ruberythrin		0.246	0.0259	4.06504	0.609065
CD1476	putative signaling protein		0.359	0.00579	2.78552	0.444906
CD1477	putative ferrous iron transport protein		0.119	0.0113	8.40336	0.924453
CD1478	putative ferrous iron transport protein A		0.0984	0.0219	10.1626	1.007
CD1479	ferrous iron transport protein B		0.0922	0.0243	10.846	1.03527
CD1480	putative exported protein		0.148	0.0139	6.75676	0.829738
CD1483	putative aliphatic sulfonates ABC transporter,ATP-binding protein	ABC-transporter	0.59	0.0397	1.69492	0.229148
CD1484	putative aliphatic sulfonates ABC transporter,substrate-binding lipoprotein	ABC-transporter	0.351	0.0446	2.849	0.454693
CD1492	putative two-component sensor histidine kinase	two-component system	0.55	0.00799	1.81818	0.259637
CD1493	putative 3-methyladenine DNA glycosylase		0.284	0.00505	3.52113	0.546682
CD1494	putative transcriptional regulator	transcription	0.504	0.0117	1.98413	0.297569
CD1495	pyrroline-5-carboxylate reductase		0.434	0.00555	2.30415	0.36251
CD1498	RNA polymerase sigma factor rpoD		0.253	0.0406	3.95257	0.596879
CD1508	putative iron-sulfur cluster-binding protein		0.771	0.0421	1.29702	0.112946
CD1509	putative lipoprotein		0.696	0.0119	1.43678	0.157391
CD1510	conserved hypothetical protein	unknown	0.154	0.00317	6.49351	0.812479
CD1512	putative pantoate--beta-alanine ligase		0.198	0.0161	5.05051	0.703335
CD1513	3-methyl-2-oxobutanoate hydroxymethyltransferase		0.24	0.0406	4.16667	0.619789
CD1514	conserved hypothetical protein	unknown	0.226	0.0305	4.42478	0.645892
CD1519	putative acetyltransferase		0.581	0.0447	1.72117	0.235824
CD1524	putative rubrerythrin		0.28	0.0207	3.57143	0.552842
CD1525	putative iron-sulfur protein		0.455	0.0182	2.1978	0.341989
CD1526	dihydroorotase		0.524	0.0201	1.9084	0.280669
CD1534	putative gamma-glutamyltranspeptidase		0.308	0.00642	3.24675	0.511449
CD1536	putative dehydrogenase, electron transfer subunit		0.179	0.0169	5.58659	0.747147
CD1537	putative glutamate synthase [NADPH] small chain		0.196	0.00353	5.10204	0.707744
CD1538	putative signaling protein		0.469	0.0086	2.1322	0.328827
CD1546	putative hemolysin-like membrane protein		0.268	0.0415	3.73134	0.571865
CD1547	putative ATP phosphoribosyltransferase regulatory subunit		0.647	0.0407	1.5456	0.189096
CD1550	imidazoleglycerol-phosphate dehydratase		0.595	0.0362	1.68067	0.225483
CD1562	conserved hypothetical protein	unknown	0.509	0.0388	1.96464	0.293282
CD1566	putative acetolactate synthase large subunit		0.642	0.0113	1.55763	0.192465
CD1577	putative phosphoglucomutase		0.391	0.0223	2.55754	0.407823
CD1586	hypothetical protein	unknown	0.105	0.0342	9.52381	0.978811
CD1587	putative ribose ABC transporter, ATP-binding protein	ABC-transporter	0.0788	0.0422	12.6904	1.10347
CD1588	putative ribose ABC transporter, permease protein	ABC-transporter	0.101	0.0412	9.90099	0.995679
CD1589	putative ribose ABC transporter,substrate-binding lipoprotein	ABC-transporter	0.2	0.0482	5	0.69897
CD1600	hydroxyethylthiazole kinase		0.372	0.0413	2.68817	0.429457
CD1602	PTS system, IIb component	phosphotransferase system	0.661	0.0234	1.51286	0.179799
CD1622	putative lipoprotein		0.154	0.0257	6.49351	0.812479
CD1623	putative nitric oxide reductase flavoprotein	redox	0.0653	0.0185	15.3139	1.18509
CD1628	serine/alanine racemase		0.631	0.0154	1.58479	0.199971
CD1633	putative serine protease		0.603	0.0122	1.65837	0.219683
CD1635	tellurium resistance protein		0.6	0.0437	1.66667	0.221849
CD1637	putative calcium-transporting ATPase		0.662	0.0209	1.51057	0.179142
CD1638	conserved hypothetical protein	unknown	0.64	0.029	1.5625	0.19382
CD1654	putative lipoate-protein ligase		0.234	0.0181	4.2735	0.630784
CD1655	putative Na+/H+ antiporter		0.452	0.0286	2.21239	0.344862
CD1658	glycine cleavage system P protein		0.716	0.0271	1.39665	0.145087
CD1660	conserved hypothetical protein	unknown	0.37	0.0195	2.7027	0.431798
CD1674	putative NADPH-dependent FMN reductase		0.667	0.029	1.49925	0.175874
CD1690	thioredoxin	redox	0.221	0.0364	4.52489	0.655608
CD1691	thioredoxin reductase	redox	0.216	0.02	4.62963	0.665546
CD1692	ArsR-family transcriptional regulator	transcription	0.0472	0.00377	21.1864	1.32606
CD1693	putative dinitrogenase iron-molybdenum cofactor		0.0564	0.00281	17.7305	1.24872
CD1702	thiamine biosynthesis protein		0.544	0.0209	1.83824	0.264401
CD1702A	putative thiamine biosynthesis protein		0.399	0.00571	2.50627	0.399027
CD1708	conserved hypothetical protein	unknown	0.616	0.0287	1.62338	0.210419
CD1709	putative molybdopterin-guanine biosynthesis protein		0.648	0.0257	1.54321	0.188425
CD1713	molybdenum cofactor biosynthesis protein		0.701	0.0311	1.42653	0.154282
CD1726	conserved hypothetical protein	unknown	0.658	0.0426	1.51976	0.181774
CD1730	putative ATP-binding protein		0.806	0.0381	1.24069	0.093665
CD1741	sarcosine reductase complex component b beta subunit		0.202	0.0354	4.9505	0.694649
CD1745	hypothetical protein	unknown	0.789	0.042	1.26743	0.102923
CD1745A	putative ferrous iron transport protein A		0.0547	0.00467	18.2815	1.26201
CD1751	cell surface protein (putative cell surface-associated cysteine protease)		0.378	0.0327	2.6455	0.422508
CD1760	putative iron-sulfur protein		0.755	0.0443	1.3245	0.122053
CD1761	conserved hypothetical protein	unknown	0.7	0.02	1.42857	0.154902
CD1767	glyceraldehyde-3-phosphate dehydrogenase 1		0.436	0.0317	2.29358	0.360514
CD1768	putative membrane protein		0.633	0.0289	1.57978	0.198596
CD1770	methylated-DNA--protein-cysteine methyltransferase 2		0.376	0.0215	2.65957	0.424812
CD1771	conserved hypothetical protein	unknown	0.31	0.00559	3.22581	0.508638
CD1774	amino acid ABC transporter, substrate-binding protein	ABC-transporter	0.636	0.0472	1.57233	0.196543
CD1775	amino acid ABC transporter, permease protein	ABC-transporter	0.567	0.0173	1.76367	0.246417
CD1776	amino acid ABC transporter, ATP-binding protein		0.516	0.00542	1.93798	0.28735
CD1784	tRNA pseudouridine synthase 2		0.746	0.0078	1.34048	0.127261
CD1785	argininosuccinate synthase		0.3	0.0199	3.33333	0.522879
CD1790	putative exonuclease		0.558	0.0165	1.79211	0.253366
CD1791	hypothetical protein	unknown	0.619	0.0101	1.61551	0.208309
CD1792	putative L-threonine dehydrogenase		0.636	0.00628	1.57233	0.196543
CD1793	putative membrane protein		0.0214	0.02	46.729	1.66959
CD1794	hypothetical protein	unknown	0.104	0.0185	9.61538	0.982967
CD1795	conserved hypothetical protein	unknown	0.102	0.00642	9.80392	0.9914
CD1796	putative nitrite and sulfite reductase subunit		0.0725	0.014	13.7931	1.13966
CD1797	putative pyridine nucleotide-disulfide oxidoreductase	redox	0.0956	0.0142	10.4603	1.01954
CD1798	LysR-family transcriptional regulator	transcription	0.302	0.0121	3.31126	0.519993
CD1802	putative hydrolase		0.811	0.0319	1.23305	0.0909791
CD1807	putative NADPH-dependent FMN reductase		0.103	0.00826	9.70874	0.987163
CD1822	putative thiol peroxidase (bacterioferritin comigratory protein)		0.108	0.0257	9.25926	0.966576
CD1823	conserved hypothetical protein	unknown	0.107	0.0151	9.34579	0.970616
CD1825	putative O-acetylhomoserine sulfhydrylase		0.567	0.0433	1.76367	0.246417
CD1826	homoserine O-succinyltransferase		0.565	0.00843	1.76991	0.247952
CD1829	two-component sensor histidine kinase	two-component system	0.514	0.0401	1.94553	0.289037
CD1830	two-component response regulator	two-component system	0.578	0.00335	1.7301	0.238072
CD1841	putative signaling protein		0.61	0.0078	1.63934	0.21467
CD1842	putative membrane protein		0.554	0.0182	1.80505	0.25649
CD1893	putative regulatory protein		0.0751	0.0116	13.3156	1.12436
CD1895	putative membrane protein		0.202	0.00596	4.9505	0.694649
CD1896	putative lipoprotein		0.168	0.00537	5.95238	0.774691
CD1897	hypothetical protein	unknown	0.154	0.00278	6.49351	0.812479
CD1898	putative phage-related cell wall hydrolase (endolysin)	peptidoglycan biogenesis	0.164	0.0174	6.09756	0.785156
CD1953	conserved hypothetical protein	unknown	0.253	0.00734	3.95257	0.596879
CD1955	ABC transporter, ATP-binding protein	ABC-transporter	0.774	0.0452	1.29199	0.111259
CD1967	hypothetical protein	unknown	0.125	0.0314	8	0.90309
CD1968	putative membrane protein		0.341	0.0107	2.93255	0.467246
CD1969	putative regulatory protein		0.383	0.00579	2.61097	0.416801
CD1970	putative cyclase		0.416	0.00833	2.40385	0.380907
CD1971	hypothetical protein	unknown	0.824	0.0253	1.21359	0.0840728
CD2005	conserved hypothetical protein	unknown	0.299	0.0412	3.34448	0.524329
CD2006	putative topoisomerase (partial)		0.463	0.0445	2.15983	0.334419
CD2027	N-carbamoyl-L-amino acid hydrolase		0.441	0.00703	2.26757	0.355561
CD2053	diaminopimelate decarboxylase		0.398	0.00598	2.51256	0.400117
CD2054	aspartokinase		0.197	0.00642	5.07614	0.705534
CD2060	conserved hypothetical protein	unknown	0.455	0.00571	2.1978	0.341989
CD2061	conserved hypothetical protein	unknown	0.45	0.00684	2.22222	0.346787
CD2066	integrase		0.595	0.019	1.68067	0.225483
CD2067	putative exported protein		0.617	0.0325	1.62075	0.209715
CD2074	putative FAD-binding subunit of xanthine dehydrogenase dehydrogenase		0.5	0.0105	2	0.30103
CD2075	xanthine permease		0.532	0.0233	1.8797	0.274088
CD2076	conserved hypothetical protein	unknown	0.518	0.0399	1.9305	0.28567
CD2080	putative FAD-binding subunit of xanthine dehydrogenase		0.708	0.0265	1.41243	0.149967
CD2082	probable amidohydrolase		0.689	0.0212	1.45138	0.161781
CD2083	D-hydantoinase		0.676	0.0243	1.47929	0.170053
CD2089	probable amidohydrolase		0.75	0.0345	1.33333	0.124939
CD2090	putative xanthine/uracile permease		0.559	0.0416	1.78891	0.252588
CD2092	putative sigma-54-dependent transcriptional regulator	transcription	0.586	0.00614	1.70648	0.232102
CD2109	putative sodium:sulfate symporter		0.685	0.0352	1.45985	0.164309
CD2117	thioredoxin reductase	redox	0.618	0.0371	1.61812	0.209012
CD2118	threonine synthase		0.278	0.00636	3.59712	0.555955
CD2119	homoserine kinase		0.338	0.00591	2.95858	0.471083
CD2123	putative multiprotein-complex assembly protein		0.582	0.0323	1.71821	0.235077
CD2124	putative transporter		0.361	0.00377	2.77008	0.442493
CD2127	putative membrane protein		0.288	0.0328	3.47222	0.540608
CD2146	conserved hypothetical protein	unknown	0.309	0.0117	3.23625	0.510042
CD2148	putative serine/threonine protein kinase		0.276	0.0214	3.62319	0.559091
CD2153	conserved hypothetical protein	unknown	0.511	0.0112	1.95695	0.291579
CD2154	putative ATP/GTP-binding protein		0.415	0.00377	2.40964	0.381952
CD2155	radical SAM-superfamily protein		0.398	0.00537	2.51256	0.400117
CD2156	radical SAM-superfamily protein		0.245	0.00467	4.08163	0.610834
CD2158	4-aminobutyrate aminotransferase		0.197	0.00833	5.07614	0.705534
CD2161	putative membrane protein		0.449	0.00576	2.22717	0.347754
CD2162	putative acetyltransferase		0.443	0.0161	2.25734	0.353596
CD2163	putative RNA-binding protein		0.488	0.02	2.04918	0.31158
CD2166	putative peptide methionine sulfoxide reductase		0.201	0.0311	4.97512	0.696804
CD2167	patatin-like phospholipase		0.472	0.0372	2.11864	0.326058
CD2168	hydroxylamine reductase		0.0331	0.0475	30.2115	1.48017
CD2169	iron-sulfur binding protein		0.0592	0.034	16.8919	1.22768
CD2195	ferritin		0.314	0.0149	3.18471	0.50307
CD2204	probable esterase		0.617	0.0245	1.62075	0.209715
CD2213	putative carbonic anhydrase		0.758	0.0403	1.31926	0.120331
CD2216	hypothetical protein	unknown	0.461	0.00642	2.1692	0.336299
CD2217	3-dehydroquinate dehydratase		0.8	0.0395	1.25	0.09691
CD2231	anaerobic sulfite reductase subunit C		0.349	0.0212	2.86533	0.457175
CD2233	anaerobic sulfite reductase subunit A		0.235	0.0408	4.25532	0.628932
CD2245	asparaginyl-tRNA synthetase		0.345	0.00377	2.89855	0.462181
CD2248	conserved hypothetical protein	unknown	0.101	0.00576	9.90099	0.995679
CD2249	putative ATPase		0.12	0.0098	8.33333	0.920819
CD2251	putative exported protein		0.15	0.0445	6.66667	0.823909
CD2258	hypothetical protein	unknown	0.552	0.00508	1.81159	0.258061
CD2259	conserved hypothetical protein	unknown	0.51	0.00935	1.96078	0.29243
CD2264	hypothetical protein	unknown	0.655	0.00571	1.52672	0.183759
CD2271	putative transcriptional antiterminator	transcription	0.383	0.0376	2.61097	0.416801
CD2296	hypothetical protein	unknown	0.458	0.00655	2.18341	0.339135
CD2297	putative phage-related regulatory protein		0.429	0.00317	2.331	0.367543
CD2298	hypothetical protein	unknown	0.374	0.00385	2.6738	0.427128
CD2313	ABC transporter, ATP-binding protein	ABC-transporter	0.568	0.0335	1.76056	0.245652
CD2327	PTS system, galactitol-specific IIa component	phosphotransferase system	0.758	0.0304	1.31926	0.120331
CD2335	inosine-5'-monophosphate dehydrogenase		0.489	0.031	2.04499	0.310691
CD2338	NAD-dependent 4-hydroxybutyrate dehydrogenase		0.0955	0.00476	10.4712	1.02
CD2339	4-hydroxybutyrate CoA transferase		0.0841	0.00278	11.8906	1.0752
CD2340	conserved hypothetical protein	unknown	0.0892	0.00278	11.2108	1.04964
CD2341	gamma-aminobutyrate metabolism dehydratase/isomerase [includes: 4-hydroxybutyryl-coa dehydratase; vinylacetyl-coa-delta-isomerase]		0.0984	0.00353	10.1626	1.007
CD2342	succinate-semialdehyde dehydrogenase [NAD(P)+]		0.0658	0.0035	15.1976	1.18177
CD2343	succinyl-CoA:coenzyme A transferase		0.0776	0.00445	12.8866	1.11014
CD2344	putative membrane protein		0.109	0.00668	9.17431	0.962574
CD2348	glycine/sarcosine/betaine reductase complex component C alpha subunit		0.0154	0.00374	64.9351	1.81248
CD2349	glycine/sarcosine/betaine reductase complex component C beta subunit		0.01	0.00579	100	2
CD2351	glycine reductase complex component B gamma subunit		0.0136	0.00466	73.5294	1.86646
CD2352	glycine/sarcosine/betaine reductase complex component A		0.01	0.00559	100	2
CD2354	glycine reductase complex component B alpha and beta subunits		0.01	0.00467	100	2
CD2355	thioredoxin	redox	0.01	0.00642	100	2
CD2356	thioredoxin reductase	redox	0.0116	0.00181	86.2069	1.93554
CD2357	putative glycine reductase complex component		0.0259	0.00636	38.61	1.5867
CD2376	putative membrane protein		0.357	0.00508	2.80112	0.447332
CD2377	NUDIX-family protein		0.304	0.00445	3.28947	0.517126
CD2378	putative membrane protein		0.141	0.00571	7.0922	0.850781
CD2379	butyrate kinase		0.0338	0.021	29.5858	1.47108
CD2380	putative indolepyruvate oxidoreductase subunit	redox	0.0113	0.00616	88.4956	1.94692
CD2381	indolepyruvate oxidoreductase subunit	redox	0.01	0.0161	100	2
CD2382	putative aspartate aminotransferase		0.01	0.0186	100	2
CD2388	putative peptidoglycan-binding/hydrolysing protein		0.544	0.0367	1.83824	0.264401
CD2389	putative beta-lactamase inducer		0.613	0.0439	1.63132	0.21254
CD2406	putative lipoprotein		0.406	0.00684	2.46305	0.391474
CD2407	putative multidrug efflux pump, membrane protein		0.347	0.00596	2.88184	0.459671
CD2408	putative multidrug efflux pump, outer membrane protein		0.368	0.00571	2.71739	0.434152
CD2411	conserved hypothetical protein	unknown	0.681	0.0485	1.46843	0.166853
CD2413	conserved hypothetical protein	unknown	0.205	0.0201	4.87805	0.688246
CD2414	PTS system, IIa component	phosphotransferase system	0.276	0.0253	3.62319	0.559091
CD2415	conserved hypothetical protein	unknown	0.256	0.0415	3.90625	0.59176
CD2416	putative transcription antiterminator		0.259	0.0431	3.861	0.5867
CD2417	PTS system, glucitol/sorbitol-specific IIbc component	phosphotransferase system	0.158	0.0271	6.32911	0.801343
CD2418	PTS system, glucitol/sorbitol-specific IIc2 component	phosphotransferase system	0.118	0.0319	8.47458	0.928118
CD2439	putative membrane-associated kinase and phosphatase		0.725	0.00764	1.37931	0.139662
CD2443	conserved hypothetical protein	unknown	0.351	0.00913	2.849	0.454693
CD2444	putative sigma 54 modulation protein		0.148	0.00505	6.75676	0.829738
CD2445	probale sensory protein		0.693	0.0336	1.443	0.159267
CD2447	histidine triad nucleotide-binding protein		0.308	0.0494	3.24675	0.511449
CD2460	chaperone protein		0.383	0.0257	2.61097	0.416801
CD2461	chaperone protein		0.347	0.0172	2.88184	0.459671
CD2462	heat shock protein		0.29	0.0366	3.44828	0.537602
CD2463	heat-inducible transcription repressor		0.287	0.0311	3.48432	0.542118
CD2481	uracil-DNA glycosylase		0.435	0.0078	2.29885	0.361511
CD2482	putative lipoprotein		0.561	0.0315	1.78253	0.251037
CD2492	putative sensor histidine kinase		0.692	0.0265	1.44509	0.159894
CD2499	hypothetical protein	unknown	0.126	0.0251	7.93651	0.899629
CD2502	putative histidinol-phosphate aminotransferase		0.506	0.0113	1.97628	0.295849
CD2505	TetR-family transcriptional regulator	transcription	0.337	0.0107	2.96736	0.47237
CD2506	putative transporter		0.489	0.0293	2.04499	0.310691
CD2509	probable 6-phospho-alpha-glucosidase		0.173	0.0104	5.78035	0.761954
CD2510	PTS system, IIbc component	phosphotransferase system	0.223	0.00542	4.4843	0.651695
CD2511	transcriptional antiterminator	transcription	0.213	0.00571	4.69484	0.67162
CD2512	PTS system, IIa component	phosphotransferase system	0.243	0.00576	4.11523	0.614394
CD2513	putative translation inhibitor endoribonuclease		0.523	0.014	1.91205	0.281498
CD2514	threonine dehydratase catabolic		0.132	0.0104	7.57576	0.879426
CD2517A	hypothetical protein	unknown	0.256	0.0211	3.90625	0.59176
CD2518	cell surface protein		0.104	0.0368	9.61538	0.982967
CD2523	putative metal dependent phosphohydrolase		0.286	0.0119	3.4965	0.543634
CD2524	nicotinate-nucleotide adenylyltransferase		0.478	0.00702	2.09205	0.320572
CD2572	putative nitroreductase		0.579	0.0338	1.72712	0.237321
CD2591	low-specificity L-threonine aldolase		0.266	0.00684	3.7594	0.575118
CD2599	putative general stress protein		0.488	0.02	2.04918	0.31158
CD2600	putative carbon starvation		0.11	0.00995	9.09091	0.958607
CD2601	two-component response regulator	two-component system	0.299	0.00892	3.34448	0.524329
CD2602	two-component sensor histidine kinase	two-component system	0.584	0.00278	1.71233	0.233587
CD2619	cell-division initiation protein		0.658	0.022	1.51976	0.181774
CD2620	putative RNA-binding cell division protein		0.593	0.0347	1.68634	0.226945
CD2622	conserved hypothetical protein	unknown	0.463	0.00647	2.15983	0.334419
CD2623	putative alanine racemase		0.428	0.0172	2.33645	0.368556
CD2624	putative exported protein		0.477	0.00771	2.09644	0.321482
CD2625	putative membrane protein		0.0336	0.00571	29.7619	1.47366
CD2626	cinserved hypothetical protein	unknown	0.321	0.00757	3.11526	0.493495
CD2627	conserved hypothetical protein	unknown	0.383	0.00571	2.61097	0.416801
CD2646	cell division protein		0.774	0.0243	1.29199	0.111259
CD2648	putative exported protein		0.734	0.0193	1.3624	0.134304
CD2665	AraC-family transcriptional regulator	transcription	0.44	0.0335	2.27273	0.356547
CD2666	PTS system, glucose-specific IIa component	phosphotransferase system	0.183	0.00571	5.46448	0.737549
CD2667	PTS system, glucose-specific IIbc component	phosphotransferase system	0.149	0.00211	6.71141	0.826814
CD2668	putative transcription antiterminator		0.292	0.0224	3.42466	0.534617
CD2682	pyruvate-flavodoxin oxidoreductase	redox	0.525	0.00656	1.90476	0.279841
CD2692	putative aminotransferase		0.63	0.0313	1.5873	0.200659
CD2693	putative sodium:dicarboxylate symporter		0.0395	0.00187	25.3165	1.4034
CD2694	putative membrane protein		0.517	0.00596	1.93424	0.286509
CD2695	aspartate--ammonia ligase		0.432	0.0171	2.31481	0.364516
CD2706	conserved hypothetical protein	unknown	0.471	0.0374	2.12314	0.326979
CD2728	putative membrane protein		0.669	0.0384	1.49477	0.174574
CD2733	putative aminotransferase		0.667	0.0204	1.49925	0.175874
CD2734	putative malate-2H(+)/Na(+)-lactate antiporter		0.695	0.00878	1.43885	0.158015
CD2735	cell surface protein		0.67	0.0224	1.49254	0.173925
CD2755	phosphoenolpyruvate-protein phosphotransferase		0.602	0.00505	1.66113	0.220404
CD2758	putative DNA modification methylase		0.548	0.00833	1.82482	0.261219
CD2793	cell surface protein (S-layer precursor protein)		0.23	0.0265	4.34783	0.638272
CD2795	cell surface protein		0.485	0.00637	2.06186	0.314258
CD2796	cell surface protein		0.0844	0.00181	11.8483	1.07366
CD2797	putative exported protein		0.143	0.00518	6.99301	0.844664
CD2815	hypothetical protein	unknown	0.374	0.049	2.6738	0.427128
CD2819	putative amino acid racemase		0.315	0.036	3.1746	0.501689
CD2820	putative membrane protein		0.247	0.0201	4.04858	0.607303
CD2821	putative membrane protein		0.181	0.0419	5.52486	0.742321
CD2822	putative peptidase		0.379	0.0355	2.63852	0.421361
CD2825	putative flavodoxin	redox	0.607	0.0453	1.64745	0.216811
CD2827	putative MarR-family regulatory protein		0.518	0.00669	1.9305	0.28567
CD2828	putative aromatic amino acid aminotransferase		0.228	0.00591	4.38596	0.642065
CD2830	putative exported protein		0.266	0.0205	3.7594	0.575118
CD2842	nitrilase (carbon-nitrogen hydrolase)		0.208	0.0152	4.80769	0.681937
CD2849	putative bifunctional protein [includes phosphonoacetaldehyde phosphonohydrolase; 2-aminoethylphosphonate:pyruvate aminotransferase]		0.507	0.0469	1.97239	0.294992
CD2850	DeoR-family transcriptional regulator	transcription	0.443	0.0153	2.25734	0.353596
CD2851	D-alanine--poly(phosphoribitol) ligase subunit 2 (D-alanyl carrier protein)		0.197	0.0191	5.07614	0.705534
CD2852	D-alanyl transferase		0.224	0.00656	4.46429	0.649752
CD2853	D-alanine--poly(phosphoribitol) ligase subunit 1 (D-alanine-activating enzyme)		0.159	0.014	6.28931	0.798603
CD2854	putative D-alanine transferase		0.376	0.0479	2.65957	0.424812
CD2858	putative transporter		0.705	0.00997	1.41844	0.151811
CD2867	putative regulatory protease		0.496	0.0217	2.01613	0.304518
CD2956	V-type sodium ATP synthase subunit A		0.463	0.0485	2.15983	0.334419
CD2956A	V-type sodium ATP synthase subunit G		0.507	0.0213	1.97239	0.294992
CD2957	V-type sodium ATP synthase subunit C		0.442	0.0465	2.26244	0.354578
CD2958	V-type sodium ATP synthase subunit E		0.417	0.00576	2.39808	0.379864
CD2959	V-type sodium ATP synthase subunit K		0.422	0.0127	2.36967	0.374688
CD2960	V-type sodium ATP synthase subunit I		0.387	0.0349	2.58398	0.412289
CD2961	conserved hypothetical protein	unknown	0.628	0.00559	1.59236	0.20204
CD2963	putative peptidoglycan-binding exported protein		0.438	0.0349	2.28311	0.358526
CD2975	conserved hypothetical protein	unknown	0.357	0.0139	2.80112	0.447332
CD2976	conserved hypothetical protein	unknown	0.292	0.0199	3.42466	0.534617
CD2977	conserved hypothetical protein	unknown	0.258	0.0195	3.87597	0.58838
CD2978	conserved hypothetical protein	unknown	0.266	0.0107	3.7594	0.575118
CD2979	conserved hypothetical protein	unknown	0.354	0.0197	2.82486	0.450997
CD2980	conserved hypothetical protein	unknown	0.33	0.0152	3.0303	0.481486
CD2981	hypothetical protein	unknown	0.356	0.033	2.80899	0.44855
CD2983	conserved hypothetical protein	unknown	0.312	0.042	3.20513	0.505845
CD2996	hypothetical protein	unknown	0.318	0.00843	3.14465	0.497573
CD3000	putative dihydrodipicolinate synthase		0.185	0.0467	5.40541	0.732828
CD3001	putative isomerase/hydrolase		0.154	0.0388	6.49351	0.812479
CD3002	probable carbohydrate hydrolase		0.158	0.0367	6.32911	0.801343
CD3007	conserved hypothetical protein	unknown	0.598	0.00799	1.67224	0.223299
CD3008	conserved hypothetical protein (pseudogene)	unknown	0.591	0.019	1.69205	0.228413
CD3027	PTS system, glucose-specific IIa component	phosphotransferase system	0.0352	0.00424	28.4091	1.45346
CD3028	putative phosphosugar isomerase		0.0358	0.00505	27.933	1.44612
CD3029	putative bifunctional protein: repressor/cystathionine beta-lyase		0.0414	0.002	24.1546	1.383
CD3030	PTS system, maltose and glucose-specific IIbc component	phosphotransferase system	0.0421	0.00278	23.753	1.37572
CD3033	thioredoxin	redox	0.273	0.00305	3.663	0.563837
CD3059	putative membrane protein		0.371	0.0404	2.69542	0.430626
CD3061	PTS system, IIbc component	phosphotransferase system	0.562	0.0377	1.77936	0.250264
CD3095	6-phospho-beta-glucosidase		0.591	0.0172	1.69205	0.228413
CD3096	6-phospho-beta-glucosidase		0.502	0.0152	1.99203	0.299296
CD3097	PTS system, IIabc component	phosphotransferase system	0.455	0.0246	2.1978	0.341989
CD3098	transcription antiterminator		0.647	0.0178	1.5456	0.189096
CD3099	putative amidohydrolase		0.295	0.0141	3.38983	0.530178
CD3100	putative C4-dicarboxylate anaerobic carrier		0.368	0.04	2.71739	0.434152
CD3121	putative flavodoxin	redox	0.496	0.0363	2.01613	0.304518
CD3127	PTS system, IIabc component	phosphotransferase system	0.617	0.0302	1.62075	0.209715
CD3128	beta-phosphoglucomutase		0.509	0.0492	1.96464	0.293282
CD3129	putative glycosyl hydrolase		0.673	0.0112	1.48588	0.171985
CD3134	PTS system, IIabc component	phosphotransferase system	0.414	0.0132	2.41546	0.383
CD3135	putative sugar-bisphosphate aldolase		0.385	0.00445	2.5974	0.414539
CD3136	6-phospho-beta-glucosidase		0.0378	0.00596	26.455	1.42251
CD3137	PTS system, IIabc component	phosphotransferase system	0.0382	0.00951	26.178	1.41794
CD3138	transcription antiterminator		0.25	0.0102	4	0.60206
CD3140	putative membrane protein		0.714	0.0221	1.40056	0.146302
CD3143	conserved hypothetical protein	unknown	0.557	0.0212	1.79533	0.254145
CD3144	putative transcriptional regulator	transcription	0.542	0.00704	1.84502	0.266001
CD3148	hypothetical protein	unknown	0.298	0.0328	3.3557	0.525784
CD3149	putative DNA helicase		0.333	0.0104	3.003	0.477556
CD3150	conserved hypothetical protein	unknown	0.266	0.00571	3.7594	0.575118
CD3157	SsrA-binding protein		0.783	0.0217	1.27714	0.106238
CD3165	conserved hypothetical protein	unknown	0.318	0.0107	3.14465	0.497573
CD3167	putative phosphatidylethanolamine-binding regulatory protein		0.344	0.0114	2.90698	0.463442
CD3176	RNA polymerase sigma-54 factor		0.586	0.0441	1.70648	0.232102
CD3178	D-hydantoinase		0.611	0.0358	1.63666	0.213959
CD3180	xanthine permease		0.675	0.0151	1.48148	0.170696
CD3181	putative amidohydrolase		0.669	0.026	1.49477	0.174574
CD3187	putative regulatory endoribonuclease		0.482	0.0196	2.07469	0.316953
CD3190	MerR-family transcriptional regulator	transcription	0.615	0.0294	1.62602	0.211125
CD3192	cell surface protein		0.297	0.0171	3.367	0.527244
CD3205	putative nitroreductase		0.639	0.0187	1.56495	0.194499
CD3206	putative membrane protein		0.493	0.0344	2.0284	0.307153
CD3212	conserved hypothetical protein		0.699	0.0215	1.43062	0.155523
CD3216	putative osmoprotectant ABC transporter,substrate-binding/permease protein	ABC-transporter	0.794	0.0268	1.25945	0.100179
CD3228	putative membrane protein		0.326	0.017	3.06748	0.486782
CD3229	dihydrodipicolinate reductase		0.164	0.00698	6.09756	0.785156
CD3232	conserved hypothetical protein	unknown	0.0185	0.0351	54.0541	1.73283
CD3234	hypothetical protein	unknown	0.654	0.0336	1.52905	0.184422
CD3272	putative membrane protein		0.639	0.0237	1.56495	0.194499
CD3273	putative ferrous iron transport protein A		0.249	0.0335	4.01606	0.603801
CD3274	putative ferrous iron transport protein B		0.211	0.0311	4.73934	0.675718
CD3275	putative phosphosugar isomerase		0.521	0.0336	1.91939	0.283162
CD3284	probable protease		0.314	0.0152	3.18471	0.50307
CD3299	probable transporter		0.482	0.0314	2.07469	0.316953
CD3300	probable GTP-binding protein		0.854	0.0336	1.17096	0.0685421
CD3313	electron transport protein		0.29	0.0154	3.44828	0.537602
CD3314	hydrogenase		0.28	0.0173	3.57143	0.552842
CD3315	electron transport protein		0.287	0.00833	3.48432	0.542118
CD3315A	hypothetical protein	unknown	0.335	0.00913	2.98507	0.474955
CD3316	formate dehydrogenase accessory protein		0.26	0.00927	3.84615	0.585027
CD3317	formate dehydrogenase H		0.307	0.00656	3.25733	0.512862
CD3325	conserved hypothetical protein	unknown	0.41	0.0334	2.43902	0.387216
CD3355	putative nitroreductase		0.341	0.0372	2.93255	0.467246
CD3365	putative signaling protein		0.669	0.0312	1.49477	0.174574
CD3405	putative iron-only hydrogenase,electron-transferring subunit		0.326	0.00441	3.06748	0.486782
CD3406	putative iron-only hydrogenase,electron-transferring subunit		0.172	0.00466	5.81395	0.764472
CD3407	putative iron-only hydrogenase, catalytic subunit		0.14	0.00441	7.14286	0.853872
CD3418	putative siroheme synthase		0.502	0.0481	1.99203	0.299296
CD3419	delta-aminolevulinic acid dehydratase		0.133	0.00508	7.5188	0.876148
CD3420	porphyrin biosynthesis protein includes: uroporphyrinogen-III methyltransferase and uroporphyrinogen-III synthase]		0.145	0.0192	6.89655	0.838632
CD3421	porphobilinogen deaminase		0.145	0.00579	6.89655	0.838632
CD3422	sirohydrochlorin cobaltochelatase		0.169	0.0196	5.91716	0.772113
CD3423	cobalt-precorrin-6a reductase		0.204	0.00671	4.90196	0.69037
CD3424	cobalt-precorrin-3b c(17)-methyltransferase		0.243	0.00598	4.11523	0.614394
CD3425	putative cobalamin biosynthesis protein		0.235	0.0298	4.25532	0.628932
CD3426	precorrin-4 C(11)-methyltransferase		0.27	0.0113	3.7037	0.568636
CD3427	probable cobalt-precorrin-6y C(15)-methyltransferase		0.348	0.0106	2.87356	0.458421
CD3428	probable cobalt-precorrin-6y C(5)-methyltransferase		0.422	0.0187	2.36967	0.374688
CD3429	putative cobalt-precorrin-6a synthase [deacetylating]		0.442	0.0446	2.26244	0.354578
CD3430	cobalt-precorrin-8x methylmutase		0.494	0.0116	2.02429	0.306273
CD3431	putative cobalamin biosynthesis kinase		0.56	0.0218	1.78571	0.251812
CD3456	putative 5-formyltetrahydrofolate cyclo-ligase		0.446	0.0303	2.24215	0.350665
CD3458	putative membrane protein		0.213	0.0257	4.69484	0.67162
CD3463	alanine racemase		0.307	0.00571	3.25733	0.512862
CD3464	putative lipoprotein		0.328	0.00684	3.04878	0.484126
CD3465	conserved hypothetical protein	unknown	0.336	0.00389	2.97619	0.473661
CD3466	holo-[acyl-carrier protein] synthase		0.383	0.00972	2.61097	0.416801
CD3467	ATP synthase epsilon chain (partial)		0.641	0.0372	1.56006	0.193142
CD3468	ATP synthase beta chain		0.589	0.0184	1.69779	0.229885
CD3469	ATP synthase subunit gamma		0.576	0.0191	1.73611	0.239578
CD3470	ATP synthase alpha chain		0.668	0.0298	1.49701	0.175224
CD3471	ATP synthase subunit delta		0.63	0.0416	1.5873	0.200659
CD3472	ATP synthase B chain		0.582	0.00826	1.71821	0.235077
CD3475	ATP synthase protein I		0.576	0.0402	1.73611	0.239578
CD3488	utp--glucose-1-phosphate uridylyltransferase (general stress protein 33)		0.592	0.0347	1.68919	0.227678
CD3504	putative type IV prepilin leader peptidase	type IV pilus assembly	0.41	0.00385	2.43902	0.387216
CD3505	putative type IV pilus retraction protein (putative twitching mobility protein)	type IV pilus assembly	0.408	0.0186	2.45098	0.38934
CD3506	putative exported protein		0.418	0.0227	2.39234	0.378824
CD3507	putative type IV pilin	type IV pilus assembly	0.403	0.00579	2.48139	0.394695
CD3508	putative type IV pilin	type IV pilus assembly	0.43	0.0141	2.32558	0.366532
CD3509	putative type IV pilus assembly protein	type IV pilus assembly	0.426	0.0191	2.34742	0.37059
CD3510	putaive membrane protein		0.273	0.00571	3.663	0.563837
CD3511	type IV pilus assembly protein	type IV pilus assembly	0.296	0.0245	3.37838	0.528708
CD3512	type IV pilus assembly protein	type IV pilus assembly	0.345	0.0091	2.89855	0.462181
CD3540	methionyl-tRNA synthetase		0.614	0.0405	1.62866	0.211832
CD3543	putative nicotinate phosphribosyltransferase		0.47	0.0378	2.12766	0.327902
CD3565	GntR-family transcriptional regulator	transcription	0.605	0.022	1.65289	0.218245
CD3593	conserved hypothetical protein	unknown	0.756	0.0489	1.32275	0.121478
CD3596	putative homocysteine S-methyltransferase		0.312	0.0245	3.20513	0.505845
CD3605	putative phosphatase		0.485	0.0105	2.06186	0.314258
CD3607	conserved hypothetical protein	unknown	0.336	0.029	2.97619	0.473661
CD3608	ABC transporter, ATP-binding protein	ABC-transporter	0.291	0.0341	3.43643	0.536107
CD3609	hypothetical protein	unknown	0.543	0.0463	1.84162	0.2652
CD3610	putative glyoxalase		0.0946	0.0478	10.5708	1.02411
CD3625	putative signaling protein		0.395	0.0154	2.53165	0.403403
CD3636A	putative phage-related protein		0.831	0.0399	1.20337	0.080399
CD3637	conserved hypothetical protein	unknown	0.726	0.034	1.37741	0.139063
CD3649	conserved hypothetical protein	unknown	0.277	0.00446	3.61011	0.55752
CD3650	putative signaling protein		0.54	0.0311	1.85185	0.267606
CD3657	replicative DNA helicase		0.655	0.0209	1.52672	0.183759
CD3658	50S ribosomal protein L9	ribosomal protein	0.628	0.0367	1.59236	0.20204
CD3660	putative membrane protein		0.707	0.00508	1.41443	0.150581
CD3661	conserved hypothetical protein	unknown	0.748	0.0365	1.3369	0.126098
CD3664	putative amino acid aminotransferase		0.213	0.00596	4.69484	0.67162
CD3668	putative transcriptional regulator	transcription	0.44	0.0214	2.27273	0.356547
CD3669	putative exported protein		0.221	0.00579	4.52489	0.655608
CD3670	putative selenocysteine lyase		0.501	0.00702	1.99601	0.300162
CD3673	putative stage 0 sporulation protein	sporulation	0.779	0.0303	1.2837	0.108463

## Sheet: up-regulated
Systematic Name	Gene product	Predicted function	Normalized intensity (30 vs. 180min)	p-value	Fold change	Graphic representation (log scale)
CD0003	putative RNA-binding mediating protein		4.072	0.0193	4.072	0.609808
CD0004	DNA replication and repair protein		3.289	0.0469	3.289	0.517064
CD0005	DNA gyrase subunit B		3.406	0.017	3.406	0.532245
CD0006	DNA gyrase subunit A		3.041	0.0317	3.041	0.483016
CD0007	putative exported protein		1.326	0.0426	1.326	0.122544
CD0008	putative membrane protein		1.112	0.0416	1.112	0.0461048
CD0016	DNA polymerase III subunit gamma/tau		2.755	0.0259	2.755	0.440122
CD0020	conserved hypothetical protein	unknown	1.96	0.0305	1.96	0.292256
CD0058A	50S ribosomal protein L33	ribosomal protein	2.592	0.0439	2.592	0.413635
CD0059	preprotein translocase SecE subunit		3.807	0.0388	3.807	0.580583
CD0064	50S ribosomal protein L7/L12	ribosomal protein	6.476	0.0108	6.476	0.811307
CD0066	DNA-directed RNA polymerase beta chain		2.773	0.0137	2.773	0.44295
CD0067	DNA-directed RNA polymerase beta' chain		2.857	0.0352	2.857	0.45591
CD0097	30S ribosomal protein S4	ribosomal protein	2.677	0.0259	2.677	0.427648
CD0099	50S ribosomal protein L17	ribosomal protein	4.835	0.0191	4.835	0.684396
CD0111	putative exported protein		1.286	0.0428	1.286	0.109241
CD0122	putative exported protein		1.909	0.0412	1.909	0.280806
CD0123	UDP-N-acetylglucosamine 1-carboxyvinyltransferase 1		1.686	0.0232	1.686	0.226858
CD0125	putative cell wall endopeptidase		1.493	0.042	1.493	0.17406
CD0134	putative transcription antiterminator		1.637	0.0478	1.637	0.214049
CD0152	probable glycoprotease		1.208	0.0366	1.208	0.0820669
CD0159	putative glyoxalase		2.324	0.00843	2.324	0.366236
CD0169	putative drug/sodium antiporter		2.356	0.0231	2.356	0.372175
CD0170	putative ABC transporter, ATP-binding protein	ABC-transporter	1.954	0.0251	1.954	0.290925
CD0184	aspartate carbamoyltransferase catalytic chain		2.937	0.0104	2.937	0.467904
CD0185	dihydroorotate dehydrogenase electron transfer subunit		3.003	0.0186	3.003	0.477555
CD0189	LysR-family transcriptional regulator	transcription	1.31	0.0352	1.31	0.117271
CD0191	putative DNA glycosylase (DNA repair protein)		1.649	0.0431	1.649	0.217221
CD0198	GMP synthase [glutamine-hydrolyzing]		2.131	0.00764	2.131	0.328583
CD0199	putative membrane-associated nucleotidase		1.858	0.0101	1.858	0.269046
CD0210	putative hydrolase		2.034	0.0139	2.034	0.308351
CD0213	putative spore coat protein	sporulation	2.138	0.0367	2.138	0.330008
CD0214	conserved hypothetical protein	unknown	2.216	0.0206	2.216	0.34557
CD0218	phosphoribosylaminoimidazole carboxylase catalytic subunit		2.275	0.0201	2.275	0.356981
CD0219	phosphoribosylaminoimidazole-succinocarboxamide synthase		2.058	0.0321	2.058	0.313445
CD0220	amidophosphoribosyltransferase		2.389	0.0446	2.389	0.378216
CD0225	formylglycinamidine ribonucleotide synthetase		2.623	0.0488	2.623	0.418798
CD0276	AraC-family transcriptional regulator	transcription	1.52	0.0168	1.52	0.181844
CD0277	conserved hypothetical protein	unknown	1.595	0.0475	1.595	0.202761
CD0282	putative phosphoesterase		2.122	0.0083	2.122	0.326745
CD0309	putative phosphoserine phosphatase		2.041	0.0257	2.041	0.309843
CD0310	hypothetical protein	unknown	1.237	0.0201	1.237	0.0923697
CD0312	ArsR-family transcriptional regulator	transcription	2.201	0.0114	2.201	0.34262
CD0315	hypothetical protein	unknown	1.552	0.0224	1.552	0.190892
CD0316	putative ABC transporter, permease protein	ABC-transporter	2.39	0.00792	2.39	0.378398
CD0317	putative ABC transporter, permease protein	ABC-transporter	2.594	0.0157	2.594	0.41397
CD0318	ABC transporter, ATP-binding protein	ABC-transporter	3.228	0.0121	3.228	0.508934
CD0319	two-component sensor histidine kinase	two-component system	2.737	0.0251	2.737	0.437275
CD0320	two-component response regulator	two-component system	3.508	0.00582	3.508	0.54506
CD0321	hypothetical protein	unknown	3.071	0.00385	3.071	0.48728
CD0335	hypothetical protein	unknown	2.335	0.042	2.335	0.368287
CD0336	ABC transporter, ATP-binding protein	ABC-transporter	2.33	0.00957	2.33	0.367356
CD0337	ABC transporter, permease protein	ABC-transporter	2.056	0.0113	2.056	0.313023
CD0339	two-component response regulator	two-component system	1.374	0.0424	1.374	0.137987
CD0342	hypothetical protein	unknown	3.945	0.0199	3.945	0.596047
CD0343	hypothetical protein	unknown	4.198	0.0114	4.198	0.623042
CD0344	metallo-beta-lactamase superfamily protein		2.113	0.00671	2.113	0.324899
CD0345	putative guanosine 3',5'-bis-pyrophosphate (ppGpp) synthesis/degradation protein		2.387	0.0258	2.387	0.377852
CD0346	putative phosphoesterase		3.838	0.0201	3.838	0.584105
CD0347	putative exported protein		4.252	0.0173	4.252	0.628593
CD0348	conserved hypothetical protein (pseudogene)	unknown	4.338	0.016	4.338	0.63729
CD0350	conserved hypothetical protein	unknown	2.072	0.00484	2.072	0.31639
CD0351	hypothetical protein	unknown	1.773	0.042	1.773	0.248709
CD0352	putative transcriptional regulator	transcription	3.272	0.0199	3.272	0.514813
CD0353	hypothetical protein	unknown	1.835	0.0375	1.835	0.263636
CD0404	conserved hypothetical protein	unknown	1.845	0.00684	1.845	0.265996
CD0405	putative RNA pseudouridine synthase		2.204	0.0388	2.204	0.343212
CD0408	hypothetical protein	unknown	3.034	0.0145	3.034	0.482016
CD0408A	putative membrane protein		2.453	0.00975	2.453	0.389698
CD0425	putative mobilization protein		1.664	0.0409	1.664	0.221153
CD0426	putative mobilization protein		2.179	0.0355	2.179	0.338257
CD0427	putative DNA-binding protein		3.004	0.00579	3.004	0.4777
CD0429	putative membrane protein		1.614	0.0152	1.614	0.207904
CD0436	putative recombinase		1.928	0.031	1.928	0.285107
CD0437	integrase (partial)		1.717	0.0469	1.717	0.23477
CD0437A	hypothetical protein	unknown	1.303	0.0325	1.303	0.114944
CD0441	putative arginine utilization sigma-54 dependent regulatory protein		1.34	0.0223	1.34	0.127105
CD0452	putative DNA repair protein		1.639	0.0104	1.639	0.214579
CD0453	putative phosphohydrolase		1.502	0.00773	1.502	0.17667
CD0457	putative membrane protein		1.245	0.0206	1.245	0.0951694
CD0462	two-component response regulator	two-component system	1.466	0.017	1.466	0.166134
CD0464	putative hydrolase		1.846	0.00733	1.846	0.266232
CD0470	putative beta-lactamase-inducing penicillin-binding protein		3.944	0.0068	3.944	0.595937
CD0471	penicillinase repressor		4.087	0.00518	4.087	0.611405
CD0472	putative iron-sulfur flavoprotein		2.286	0.0488	2.286	0.359076
CD0481	putative lantibiotic resistance two-component response regulator	two-component system	2.924	0.00773	2.924	0.465977
CD0482	putative lantibiotic resistance two-component sensor kinase	two-component system	2.99	0.00377	2.99	0.475671
CD0486	two-component response regulator	two-component system	1.879	0.0372	1.879	0.273927
CD0488	quaternary ammonium compound-resistance protein		2.043	0.0384	2.043	0.310268
CD0492	PTS system, IIb component	phosphotransferase system	1.819	0.0251	1.819	0.259833
CD0517	putative membrane protein		2.462	0.0093	2.462	0.391288
CD0518	putative membrane protein		1.896	0.0358	1.896	0.277838
CD0521	two-component response regulator	two-component system	2.5	0.00576	2.5	0.39794
CD0524	putative peptidase		35.41	0.00764	35.41	1.54913
CD0525	putative aminobenzoyl-glutamate transporter (pseudogene)		35.42	0.014	35.42	1.54925
CD0527	metallo-beta-lactamase superfamily hydrolase		2.944	0.0178	2.944	0.468938
CD0547	putative penicillin-binding protein repressor		1.94	0.00876	1.94	0.287802
CD0548	putative penicillin-binding protein		1.754	0.0293	1.754	0.24403
CD0549	putative exported protein		2.46	0.0491	2.46	0.390935
CD0562	putative endonuclease		1.603	0.0423	1.603	0.204934
CD0563	putative iron-sulfur cluster protein		1.575	0.0257	1.575	0.197281
CD0564	putative ATP-binding protein		1.277	0.0305	1.277	0.106191
CD0566	putative RNA methylase		2.297	0.00636	2.297	0.361161
CD0567	conserved hypothetical protein	unknown	2.701	0.0121	2.701	0.431525
CD0569	putative outer membrane lipoprotein		2.332	0.00869	2.332	0.367729
CD0577	conserved hypothetical protein	unknown	2.505	0.0426	2.505	0.398808
CD0578	putative efflux protein		3.856	0.0212	3.856	0.586137
CD0579	TetR-family transcriptional regulator	transcription	2.566	0.0488	2.566	0.409257
CD0581	TetR-family transcriptional regulator	transcription	1.768	0.0201	1.768	0.247482
CD0582	putative PEP-utilising kinase		2.103	0.0169	2.103	0.322839
CD0586	putative phage protein		2.21	0.0232	2.21	0.344392
CD0594	conserved hypothetical protein	unknown	1.744	0.0102	1.744	0.241546
CD0608	conserved hypothetical protein	unknown	1.578	0.0253	1.578	0.198107
CD0625	putative phage-related regulatory protein		1.231	0.038	1.231	0.0902581
CD0643	two-component response regulator	two-component system	2.698	0.0224	2.698	0.431042
CD0644	two-component sensor histidine kinase	two-component system	3.195	0.0138	3.195	0.504471
CD0645	putative lantibiotic ABC transporter,ATP-binding protein	ABC-transporter	2.788	0.0172	2.788	0.445293
CD0646	putative lantibiotic ABC transporter, permease protein	ABC-transporter	1.943	0.0372	1.943	0.288473
CD0647	conserved hypothetical protein (partial)	unknown	1.939	0.0111	1.939	0.287578
CD0651	putative membrane protein		1.865	0.00559	1.865	0.270679
CD0664B	hypothetical protein	unknown	2.215	0.0348	2.215	0.345374
CD0670	putative regulatory protein		2.402	0.00733	2.402	0.380573
CD0671	putative glyoxalase		2.138	0.0117	2.138	0.330008
CD0672	conserved hypothetical protein	unknown	6.713	0.00278	6.713	0.826917
CD0673	conserved hypothetical protein	unknown	2.184	0.034	2.184	0.339253
CD0675	putative acetyltransferase		1.91	0.0372	1.91	0.281033
CD0676	conserved hypothetical protein	unknown	2.806	0.00441	2.806	0.448088
CD0677	putative RNA polymerase sigma factor		2.353	0.016	2.353	0.371622
CD0683	LacI-family transcriptional regulator	transcription	1.626	0.0104	1.626	0.211121
CD0684	putative ATP-dependent peptidase		3.183	0.0167	3.183	0.502837
CD0685	translation initiation factor IF-3		2.929	0.0107	2.929	0.466719
CD0694	TetR-family transcriptional regulator	transcription	2.719	0.0415	2.719	0.434409
CD0696	probable cation transport protein		2.492	0.00505	2.492	0.396548
CD0697	putative cation transport protein		2.119	0.0411	2.119	0.326131
CD0698	putative RNA methylase		2.193	0.0106	2.193	0.341039
CD0702	putative membrane protein		1.549	0.0188	1.549	0.190051
CD0705	putative DNA repair protein		1.375	0.00734	1.375	0.138303
CD0709	putative DNA mismatch repair protein		1.844	0.0484	1.844	0.265761
CD0710	conserved hypothetical protein	unknown	2.129	0.0197	2.129	0.328176
CD0711	arginyl-tRNA synthetase		2.322	0.0257	2.322	0.365862
CD0713	putative adenosylcobamide-dependent radical SAM superfamily protein		1.95	0.0372	1.95	0.290035
CD0740	putative aminotransferase		1.914	0.0299	1.914	0.281942
CD0744	putative chemotaxis protein		1.46	0.022	1.46	0.164353
CD0758	pyruvate formate-lyase activating enzyme		2.363	0.0313	2.363	0.373464
CD0761	putative ATP-dependent RNA helicase		4.68	0.00913	4.68	0.670246
CD0769	putative formate dehydrogenase		1.298	0.0267	1.298	0.113275
CD0781	penicillin-binding protein		2.221	0.00537	2.221	0.346549
CD0782	putative exported protein		1.716	0.0481	1.716	0.234517
CD0784	putative N-acetylmuramoyl-L-alanine amidase	peptidoglycan biogenesis	2.029	0.0195	2.029	0.307282
CD0785	ABC transporter, ATP-binding protein	ABC-transporter	6.677	0.0191	6.677	0.824581
CD0786	putative membrane protein		6.28	0.014	6.28	0.79796
CD0787	putative metal-binding protein		2.619	0.0178	2.619	0.418135
CD0795	conserved hypothetical protein	unknown	1.466	0.0159	1.466	0.166134
CD0796	LacI-family transcriptional regulator	transcription	2.112	0.00681	2.112	0.324694
CD0806	putative sigma-54-dependent transcriptional regulator	transcription	4.133	0.00542	4.133	0.616265
CD0814	GntR-family transcriptional regulator	transcription	1.729	0.0201	1.729	0.237795
CD0820	two-component response regulator	two-component system	3.526	0.0276	3.526	0.547282
CD0821	two-component sensor histidine kinase	two-component system	3.425	0.0098	3.425	0.534661
CD0822	putative lantibiotic ABC transporter,ATP-binding protein		2.19	0.00646	2.19	0.340444
CD0823	ABC-type transport system, multidrug-familypermease	ABC-transporter	1.857	0.0201	1.857	0.268812
CD0824	putative lantibiotic ABC transporter, permease protein	ABC-transporter	1.831	0.0284	1.831	0.262688
CD0831	putative ATP-dependent RNA helicase		4.005	0.0109	4.005	0.602603
CD0847	conserved hypothetical protein	unknown	1.872	0.0366	1.872	0.272306
CD0852	MarR-family transcriptional regulator	transcription	1.991	0.0428	1.991	0.299071
CD0864	6-phospho-alpha-glucosidase		1.417	0.00571	1.417	0.15137
CD0870	putative molybdenum ABC transporter, permease protein	ABC-transporter	1.879	0.00571	1.879	0.273927
CD0871	putative molybdenum ABC transporter, ATP-binding protein	ABC-transporter	1.491	0.0093	1.491	0.173478
CD0872	maltose O-acetyltransferase		1.668	0.0174	1.668	0.222196
CD0888	arginine decarboxylase		1.995	0.00734	1.995	0.299943
CD0890	spermidine synthase		2.485	0.0203	2.485	0.395326
CD0891	putative agmatinase		2.166	0.00579	2.166	0.335658
CD0898	conserved hypothetical protein	unknown	2.01	0.0171	2.01	0.303196
CD0899	DNA polymerase IV		2.301	0.0107	2.301	0.361917
CD0981	putative membrane protein		4.355	0.0111	4.355	0.638988
CD0982	UbiA prenyltransferase family membrane protein		3.417	0.0104	3.417	0.533645
CD0983	putative hydrolase		3.106	0.00837	3.106	0.492201
CD0984	putative membrane protein		2.297	0.00882	2.297	0.361161
CD0998	putative radical SAM protein		3.331	0.003	3.331	0.522575
CD0999	ABC transporter, substrate-binding lipoprotein	ABC-transporter	1.693	0.00684	1.693	0.228657
CD1003	fumarate hydratase, subunit A		1.544	0.0324	1.544	0.188647
CD1004	putative fumarate hydratase, subunit B		1.468	0.016	1.468	0.166726
CD1006	conserved acetyltransferase		1.372	0.0266	1.372	0.137354
CD1011	glucosamine-6-phosphate deaminase		1.681	0.0443	1.681	0.225568
CD1015	putative signaling protein		1.35	0.0204	1.35	0.130334
CD1016	MerR-family transcriptional regulator	transcription	2.176	0.021	2.176	0.337659
CD1017	putative ABC transporter, permease/ATP-binding protein	ABC-transporter	2.36	0.0201	2.36	0.372912
CD1023	putative transcriptional regulator	transcription	4.946	0.0111	4.946	0.694254
CD1024	spermidine/putrescine ABC transporter,ATP-binding protein	ABC-transporter	4.49	0.0081	4.49	0.652246
CD1025	spermidine/putrescine ABC transporter, permease protein	ABC-transporter	5.189	0.00637	5.189	0.715084
CD1026	putative spermidine/putrescine ABC transporter,permease protein	ABC-transporter	5.07	0.00534	5.07	0.705008
CD1027	spermidine/putrescine ABC transporter,substrate-binding lipoprotein	ABC-transporter	5.777	0.00571	5.777	0.761702
CD1031	putative cell wall anchored protein		1.703	0.0268	1.703	0.231215
CD1040	ATP-dependent nuclease subunit B		2.525	0.0177	2.525	0.402261
CD1041	ATP-dependent nuclease subunit A		2.171	0.00671	2.171	0.33666
CD1046	peptidase T		2.657	0.00484	2.657	0.424392
CD1048	putative phosphoesterase		1.19	0.049	1.19	0.075547
CD1049	putative inorganic polyphosphate/ATP-NAD kinase		1.18	0.017	1.18	0.071882
CD1060	putative pseudouridylate synthase		1.956	0.0133	1.956	0.291369
CD1062	acyl carrier protein		1.804	0.0326	1.804	0.256237
CD1069	putative phosphatase		1.613	0.0191	1.613	0.207634
CD1076	PTS system, IIb component	phosphotransferase system	2.917	0.0368	2.917	0.464936
CD1084	ABC transporter, ATP-binding/permease protein	ABC-transporter	1.976	0.0216	1.976	0.295787
CD1128	DNA polymerase I		1.349	0.0232	1.349	0.130012
CD1130	putative transglycosylase		1.409	0.0479	1.409	0.148911
CD1131	putative solute-binding lipoprotein		1.903	0.0172	1.903	0.279439
CD1143	septum formation protein		1.683	0.0197	1.683	0.226084
CD1144	DNA repair protein		1.728	0.0201	1.728	0.237544
CD1145	rod shape-determining protein		1.599	0.0141	1.599	0.203848
CD1154	PadR-family transcriptional regulator	transcription	2.257	0.0211	2.257	0.353532
CD1155	putative membrane protein		1.834	0.0232	1.834	0.263399
CD1161	50S ribosomal protein L21	ribosomal protein	2.327	0.0122	2.327	0.366796
CD1163	50S ribosomal protein L27	ribosomal protein	2.661	0.0376	2.661	0.425045
CD1164	Spo0B-associated GTP-binding protein		4.332	0.00571	4.332	0.636688
CD1165	conserved hypothetical protein	unknown	5.524	0.0153	5.524	0.742254
CD1189	putative amino acid permease		1.748	0.0195	1.748	0.242541
CD1201	N utilization substance protein B		2.996	0.00932	2.996	0.476542
CD1202	probable O-sialoglycoprotein endopeptidase		2.535	0.036	2.535	0.403978
CD1203	exodeoxyribonuclease VII large subunit		1.803	0.0347	1.803	0.255996
CD1204	exodeoxyribonuclease VII small subunit		1.554	0.0281	1.554	0.191451
CD1206	putative membrane protein		1.578	0.0187	1.578	0.198107
CD1207	1-deoxy-D-xylulose 5-phosphate synthase		1.701	0.00385	1.701	0.230704
CD1209	DNA repair protein		1.531	0.0116	1.531	0.184975
CD1215	putative pyrophosphokinase		1.509	0.0191	1.509	0.178689
CD1217	putative glycosyltransferase		1.403	0.0171	1.403	0.147058
CD1219	conserved hypothetical protein	unknown	1.477	0.028	1.477	0.16938
CD1220	ADP-ribose pyrophosphatase		1.392	0.017	1.392	0.143639
CD1222	putative tyrosine recombinase		1.147	0.0427	1.147	0.0595634
CD1224	purine nucleoside phosphorylase		1.191	0.0467	1.191	0.0759118
CD1225	pyrimidine-nucleoside phosphorylase		1.616	0.00421	1.616	0.208441
CD1226	putative exported aminodeoxychorismate lyase		1.538	0.00441	1.538	0.186956
CD1227	putative O-methyltransferase		2.97	0.00596	2.97	0.472756
CD1228	putative protease		2.529	0.0106	2.529	0.402949
CD1229	putative penicillin-binding protein		3.432	0.00669	3.432	0.535547
CD1242	putative membrane protein		1.384	0.0193	1.384	0.141136
CD1243	putative membrane protein		1.688	0.0276	1.688	0.227372
CD1244	putative membrane protein		1.294	0.00642	1.294	0.111934
CD1248	putative ribonuclease III		1.558	0.0191	1.558	0.192567
CD1251A	conserved hypothetical protein	unknown	3.917	0.0117	3.917	0.592954
CD1252	signal recognition particle protein		4.163	0.0139	4.163	0.619406
CD1254	conserved hypothetical protein	unknown	3.688	0.0113	3.688	0.566791
CD1255	putative 16S rRNA processing protein		6.926	0.0181	6.926	0.840482
CD1256	tRNA (Guanine-n(1)-)-methyltransferase		7.789	0.0173	7.789	0.891482
CD1258	putative GTPase		2.782	0.0035	2.782	0.444357
CD1266	putative ABC transporter, permease protein	ABC-transporter	1.732	0.0291	1.732	0.238548
CD1267	putative ABC transporter, permease protein	ABC-transporter	2.189	0.0439	2.189	0.340246
CD1268	ABC transporter, ATP-binding protein	ABC-transporter	2.118	0.00278	2.118	0.325926
CD1269	two-component response regulator	two-component system	2.539	0.026	2.539	0.404663
CD1270	two-component sensor histidine kinase	two-component system	2.711	0.00463	2.711	0.43313
CD1271	conserved hypothetical protein	unknown	1.654	0.0139	1.654	0.218536
CD1273	putative competence protein		5.469	0.00576	5.469	0.737908
CD1274	DNA topoisomerase I		3.055	0.0191	3.055	0.485011
CD1275	GTP-sensing transcriptional pleiotropic repressor	transcription	2.646	0.0174	2.646	0.42259
CD1276	putative ATPase		1.84	0.0123	1.84	0.264818
CD1281	putative tRNA (5-methylaminomethyl-2-thiouridylate)-methyltransferase		2.297	0.00559	2.297	0.361161
CD1285	putative holliday junction resolvase		1.789	0.0108	1.789	0.25261
CD1288	putative membrane-bound metal-dependent hydrolase		3.18	0.0139	3.18	0.502427
CD1290	putative small acid-soluble spore protein	SPORE	1.551	0.0459	1.551	0.190612
CD1293	AraC-family transcriptional regulator	transcription	1.911	0.0204	1.911	0.281261
CD1294	putative membrane-associated peptidase		3.154	0.00637	3.154	0.498862
CD1295	segregation and condensation protein A		3.14	0.0107	3.14	0.49693
CD1296	segregation and condensation protein B		3.719	0.00466	3.719	0.570426
CD1297	putative membrane protein		2.271	0.00441	2.271	0.356217
CD1298	conserved hypothetical protein	unknown	2.096	0.016	2.096	0.321391
CD1305	DNA polymerase III PolC-type		1.923	0.0105	1.923	0.283979
CD1306	conserved hypothetical protein	unknown	7.489	0.0201	7.489	0.874424
CD1307	transcription elongation protein		3.368	0.0112	3.368	0.527372
CD1307A	conserved hypothetical protein		2.774	0.0279	2.774	0.443106
CD1308	putative ribosomal protein	ribosomal protein	2.368	0.0262	2.368	0.374382
CD1309	translation initiation factor IF-2	unknown	2.485	0.00951	2.485	0.395326
CD1310	ribosome-binding factor A		3.025	0.0126	3.025	0.480725
CD1311	putative RNA-binding protein		2.173	0.00642	2.173	0.33706
CD1314	tRNA pseudouridine synthase B		2.649	0.00932	2.649	0.423082
CD1315	riboflavin biosynthesis protein		1.301	0.0241	1.301	0.114277
CD1317	conserved hypothetical protein		2.34	0.0112	2.34	0.369216
CD1320	putative peptidase		1.411	0.0222	1.411	0.149527
CD1324	putative DNA translocase		3.099	0.034	3.099	0.491222
CD1325	putative ATP/GTP binding protein		2.551	0.0143	2.551	0.40671
CD1326	radical SAM-superfamily protein		3.149	0.00951	3.149	0.498173
CD1327	CDP-diacylglycerol--glycerol-3-phosphate 3-phosphatidyltransferase		2.693	0.0314	2.693	0.430236
CD1328	RecA protein (recombinase A)		2.043	0.0227	2.043	0.310268
CD1329	putative nucleic acid-binding protein		1.516	0.0336	1.516	0.180699
CD1334	adenylosuccinate lyase		1.4	0.0291	1.4	0.146128
CD1335	MarR-family transcriptional regulator	transcription	1.444	0.0181	1.444	0.159567
CD1342	putative exonuclease		1.372	0.012	1.372	0.137354
CD1343	glutamine synthetase	peptidoglycan biogenesis	2.625	0.0081	2.625	0.419129
CD1345	PadR-family transcriptional regulator	transcription	4.215	0.00698	4.215	0.624798
CD1346	putative membrane protein		4.138	0.0384	4.138	0.61679
CD1347	putative exported protein		4.207	0.0305	4.207	0.623973
CD1348	putative lipoprotein		1.694	0.0308	1.694	0.228913
CD1357	putative peptidyl-prolyl isomerase		2.273	0.0414	2.273	0.356599
CD1358	putative membrane protein		1.592	0.0352	1.592	0.201943
CD1359	putative phage-related protein		2.202	0.0287	2.202	0.342817
CD1360	putative phage repressor		1.636	0.042	1.636	0.213783
CD1360A	putative phage regulatory protein		1.314	0.0445	1.314	0.118595
CD1377	putative membrane protein		2.684	0.0229	2.684	0.428783
CD1388	putative transcriptional regulator (pseudogene)	transcription	2.184	0.00579	2.184	0.339253
CD1389	putative chloromuconate cycloisomerase		1.706	0.0377	1.706	0.231979
CD1394	putative oxidoreductase	redox	2.033	0.00862	2.033	0.308137
CD1406	putative exported protein		1.532	0.045	1.532	0.185259
CD1407	GntR-family transcriptional regulator	transcription	2.796	0.0349	2.796	0.446537
CD1408	D-alanine--D-alanine ligase B	peptidoglycan biogenesis	7.26	0.00843	7.26	0.860937
CD1411	conserved hypothetical protein	unknown	2.401	0.0185	2.401	0.380392
CD1412	sigma-54 dependent regulatory protein		1.717	0.0212	1.717	0.23477
CD1414	putative radical SAM-superfamily protein		2.605	0.0141	2.605	0.415808
CD1415	putative membrane protein		2.61	0.0321	2.61	0.416641
CD1421	putative signaling protein		2.488	0.0299	2.488	0.39585
CD1422	MerR-family transcriptional regulator	transcription	2.551	0.0265	2.551	0.40671
CD1423	hypothetical protein	unknown	1.833	0.0298	1.833	0.263162
CD1428	putative transcriptional regulator	transcription	1.377	0.00785	1.377	0.138934
CD1435	putative membrane protein		1.533	0.00702	1.533	0.185542
CD1438	putative multiprotein complex assembly protein		3.361	0.00642	3.361	0.526469
CD1464	two-component response regulator	two-component system	1.536	0.0237	1.536	0.186391
CD1466	ABC transporter, ATP-binding protein	ABC-transporter	1.912	0.00579	1.912	0.281488
CD1467	ABC transporter, permease protein	ABC-transporter	2.073	0.00467	2.073	0.316599
CD1471	putative membrane protein (putative phage infection protein)		3.392	0.00596	3.392	0.530456
CD1475	putative hydrolase		1.701	0.0446	1.701	0.230704
CD1487	hypothetical protein	unknown	2.075	0.0201	2.075	0.317018
CD1488	putative transcriptional regulator	transcription	4.803	0.00467	4.803	0.681513
CD1497	hypothetical protein	unknown	1.757	0.00181	1.757	0.244772
CD1503	putative transcriptional regulator	transcription	3.17	0.0204	3.17	0.501059
CD1504	ABC transporter, ATP-binding protein	ABC-transporter	2.961	0.00642	2.961	0.471438
CD1505	putative ABC transporter, permease protein	ABC-transporter	2.499	0.00752	2.499	0.397766
CD1506	putative drug/sodium antiporters		11.39	0.00385	11.39	1.05652
CD1511	conserved hypothetical protein	unknown	1.866	0.0148	1.866	0.270912
CD1523	putative membrane protein		1.778	0.0139	1.778	0.249932
CD1527	ABC transporter, permease protein	ABC-transporter	1.449	0.042	1.449	0.161068
CD1528	ABC transporter, ATP-binding protein	ABC-transporter	1.713	0.0254	1.713	0.233757
CD1535	putative 3-mercaptopyruvate sulfurtransferase		1.965	0.0253	1.965	0.293363
CD1540	ABC transporter, permease protein	ABC-transporter	1.371	0.00951	1.371	0.137037
CD1542	conserved hypothetical protein	unknown	2.532	0.00181	2.532	0.403464
CD1555	putative amino acid permease		3.762	0.00579	3.762	0.575419
CD1569	MarR-family transcriptional regulator	transcription	2.432	0.018	2.432	0.385964
CD1570	transposase-like protein A		1.346	0.0341	1.346	0.129045
CD1573	putative transcriptional regulator	transcription	1.722	0.0164	1.722	0.236033
CD1574	conserved hypothetical protein	unknown	2.534	0.00684	2.534	0.403807
CD1593	potassium-transporting ATPase C chain		2.25	0.0201	2.25	0.352183
CD1606	GntR-family transcriptional regulator	transcription	3.591	0.0139	3.591	0.555215
CD1607	ABC transporter, ATP-binding protein	ABC-transporter	3.106	0.0219	3.106	0.492201
CD1608	putative ABC transporter, permease protein	ABC-transporter	3.747	0.0158	3.747	0.573684
CD1609	putative exported protein		2.38	0.0322	2.38	0.376577
CD1610	putative membrane protein		2.067	0.0433	2.067	0.31534
CD1613	hypothetical protein	unknown	1.501	0.0317	1.501	0.176381
CD1616	putative signaling protein		2.21	0.0193	2.21	0.344392
CD1617	GntR-family transcriptional regulator	transcription	5.092	0.00579	5.092	0.706888
CD1618	ABC transporter, ATP-binding protein	ABC-transporter	3.744	0.00377	3.744	0.573336
CD1619	putative ABC transporter, peremase protein	ABC-transporter	3.415	0.0195	3.415	0.533391
CD1621	putative mechanosensitive ion channel protein		4.661	0.00424	4.661	0.668479
CD1624	two-component response regulator	two-component system	2.815	0.00571	2.815	0.449478
CD1625	two-component sensor histidine kinase	two-component system	3.016	0.00833	3.016	0.479431
CD1643	conserved hypothetical protein	unknown	2.456	0.042	2.456	0.390228
CD1644	putative transcriptional regulator	transcription	2.05	0.00639	2.05	0.311754
CD1651	putative signaling protein		1.558	0.0395	1.558	0.192567
CD1659	probable cation-transporting ATPase		2.022	0.0298	2.022	0.305781
CD1664	putative transcriptional regulator	transcription	3.094	0.016	3.094	0.49052
CD1665	cysteine synthase A		2.927	0.0093	2.927	0.466423
CD1668	putative membrane protein		1.666	0.0456	1.666	0.221675
CD1670	putative ABC transporter, permease protein	ABC-transporter	1.756	0.0488	1.756	0.244525
CD1672	two-component sensor histidine kinase	two-component system	1.672	0.0353	1.672	0.223236
CD1676	pyrrolidone-carboxylate peptidase		3.881	0.00508	3.881	0.588944
CD1677	putative membrane protein		6.642	0.00571	6.642	0.822299
CD1678	putative membrane protein		2.073	0.00579	2.073	0.316599
CD1679	putative flavodoxin	redox	9.381	0.00377	9.381	0.972249
CD1680	putative FMN-binding exported protein		9.539	0.00571	9.539	0.979503
CD1681	TetR-family transcriptional regulator	transcription	6.889	0.00571	6.889	0.838156
CD1685	conserved hypothetical protein	unknown	1.507	0.0275	1.507	0.178113
CD1696	putative sodium:amino acid symporter		13.8	0.00571	13.8	1.13988
CD1717	conserved hypothetical protein	unknown	2.552	0.0245	2.552	0.406881
CD1718	putative hydantoinase		1.575	0.0372	1.575	0.197281
CD1723	probable acyltransferase		1.608	0.0328	1.608	0.206286
CD1724	hypothetical protein	unknown	1.363	0.0258	1.363	0.134496
CD1732	putative corrinoid protein		1.566	0.0305	1.566	0.194792
CD1734	hypothetical protein	unknown	1.444	0.0473	1.444	0.159567
CD1735	putative hydrolase		2.674	0.0463	2.674	0.427161
CD1736	putative transcriptional regulator	transcription	2.828	0.00508	2.828	0.451479
CD1737	putative gluconate permease		5.702	0.0152	5.702	0.756027
CD1749	putative 2-hydroxyacyl-CoA dehydratase		4.289	0.0107	4.289	0.632356
CD1750	putative (R)-2-hydroxyglutaryl-CoA dehydratase alpha-subunit		4.87	0.0118	4.87	0.687529
CD1752	TetR-family transcriptional regulator	transcription	2.649	0.014	2.649	0.423082
CD1755A	putative transcriptional regulator	transcription	3.651	0.0192	3.651	0.562412
CD1756	peptide deformylase 1		4.291	0.0133	4.291	0.632559
CD1757	conserved hypothetical protein	unknown	3.703	0.00673	3.703	0.568554
CD1758	radical SAM-superfamily protein		3.04	0.018	3.04	0.482874
CD1759	conserved hypothetical protein	unknown	2.499	0.0375	2.499	0.397766
CD1759A	conserved hypothetical protein (partial)	unknown	2.043	0.026	2.043	0.310268
CD1763	putative membrane protein		1.873	0.0412	1.873	0.272538
CD1773	conserved hypothetical protein	unknown	1.812	0.00518	1.812	0.258158
CD1788	putative membrane protein		1.491	0.0352	1.491	0.173478
CD1805	putative sucrose-6-phosphate hydrolase		2.767	0.0257	2.767	0.442009
CD1806	putative fructokinase	phosphotransferase system	2.841	0.00441	2.841	0.453471
CD1813	hypothetical protein	unknown	2.014	0.00833	2.014	0.304059
CD1814	putative phosphoglycerate mutase		2.423	0.0348	2.423	0.384353
CD1815	conserved hypothetical protein	unknown	2.142	0.0279	2.142	0.330819
CD1816	cytidylate kinase		1.796	0.0223	1.796	0.254306
CD1819	putative membrane protein		2.132	0.0184	2.132	0.328787
CD1820	adenine deaminase		1.877	0.0258	1.877	0.273464
CD1833	3-dehydroquinate synthase		1.761	0.0151	1.761	0.245759
CD1834	3-phosphoshikimate 1-carboxyvinyltransferase		2.039	0.014	2.039	0.309417
CD1835	chorismate synthase (5-enolpyruvylshikimate-3-phosphate phospholyase)		1.582	0.0445	1.582	0.199206
CD1836	P-protein [includes: chorismate mutase and prephenate dehydratase]		1.468	0.0295	1.468	0.166726
CD1891	RNA polymerase sigma factor		2.075	0.0201	2.075	0.317018
CD1892	conserved hypothetical protein	unknown	1.341	0.043	1.341	0.127429
CD1904	ABC transporter, permease protein	ABC-transporter	1.245	0.0482	1.245	0.0951694
CD1930	putative exported protein		1.939	0.0271	1.939	0.287578
CD1941	hypothetical protein	unknown	1.741	0.0147	1.741	0.240799
CD1942	tRNA guanine-N(7)-methyltransferase		2.374	0.016	2.374	0.375481
CD1945	putative glyoxalase		1.797	0.00505	1.797	0.254548
CD1946	AraC-family transcriptional regulator	transcription	2.241	0.00806	2.241	0.350442
CD1950	putative membrane protein		10.79	0.00493	10.79	1.03302
CD1951	putative acetyltransferase		2.089	0.015	2.089	0.319938
CD1952	LysR-family transcriptional regulator	transcription	1.407	0.00446	1.407	0.148294
CD1966	putative acyl-CoA thioesterase		3.152	0.0107	3.152	0.498586
CD1978	ABC transporter, ATP-binding protein	ABC-transporter	3.175	0.0404	3.175	0.501744
CD1979	ABC transporter, substrate-binding protein	ABC-transporter	3.837	0.0283	3.837	0.583992
CD1980	ABC transporter, permease protein	ABC-transporter	4.128	0.0265	4.128	0.61574
CD1980A	conserved hypothetical protein	unknown	3.306	0.0358	3.306	0.519303
CD1984	NUDIX-family protein		1.391	0.0311	1.391	0.143327
CD1986	putative radical SAM protein		12.49	0.0148	12.49	1.09656
CD1990B	cold shock protein		2.873	0.0324	2.873	0.458336
CD1994	putative membrane protein		2.102	0.0328	2.102	0.322633
CD1994A	ArsR-family transcriptional regulator	transcription	2.231	0.0349	2.231	0.3485
CD1995	putative membrane protein		2.404	0.00953	2.404	0.380934
CD1996	AraC-family transcriptional regulator	transcription	2.157	0.00571	2.157	0.33385
CD1997	putative proline iminopeptidase		3.847	0.0187	3.847	0.585122
CD1998	TetR-family transcriptional regulator	transcription	6.1	0.00827	6.1	0.78533
CD2012	putative hydrolase		6.136	0.00377	6.136	0.787885
CD2013	TetR-family transcriptional regulator	transcription	6.199	0.00377	6.199	0.792322
CD2015	putative membrane protein		2.684	0.00571	2.684	0.428783
CD2016	hypothetical protein	unknown	1.771	0.0341	1.771	0.248219
CD2017	putative phage regulatory protein		2.437	0.00755	2.437	0.386856
CD2018	AraC-family transcriptional regulator	transcription	2.217	0.0172	2.217	0.345766
CD2023	GntR-family transcriptional regulator	transcription	4.239	0.00154	4.239	0.627263
CD2024	ABC transporter, ATP-binding protein	ABC-transporter	5.698	0.00467	5.698	0.755722
CD2025	putative ABC transporter, permease protein	ABC-transporter	4.294	0.00579	4.294	0.632862
CD2040	MerR-family transcriptional regulator	transcription	10.9	0.00385	10.9	1.03743
CD2041	putative regulatory protein		6.688	0.00559	6.688	0.825296
CD2042	putative transcriptional regulator	transcription	6.644	0.002	6.644	0.82243
CD2043	putative hydrolase		3.332	0.00441	3.332	0.522705
CD2044	putative membrane protein		2.003	0.0201	2.003	0.301681
CD2049	conserved hypothetical protein	unknown	2.761	0.00607	2.761	0.441066
CD2050	putative 23S RNA and tRNA pseudouridine synthase		2.439	0.00579	2.439	0.387212
CD2051	putative membrane protein		2.636	0.0192	2.636	0.420945
CD2052	putative lipoprotein		2.013	0.00399	2.013	0.303844
CD2055	hypothetical protein	unknown	1.87	0.026	1.87	0.271842
CD2056	putative membrane protein		4.194	0.00843	4.194	0.622628
CD2057	conserved hypothetical protein	unknown	3.008	0.00505	3.008	0.478278
CD2058	putative exported protein		1.915	0.00636	1.915	0.282169
CD2062	conserved hypothetical protein	unknown	1.41	0.021	1.41	0.149219
CD2063	putative membrane protein		1.425	0.043	1.425	0.153815
CD2068	ABC transporter, ATP-binding protein	ABC-transporter	2.414	0.0105	2.414	0.382737
CD2096	conserved hypothetical protein	unknown	1.462	0.00579	1.462	0.164947
CD2097	putative membrane protein		2.323	0.00827	2.323	0.366049
CD2099	putative molybdenum-binding subunit of oxidoreductase	redox	2.996	0.0426	2.996	0.476542
CD2100	putative [2Fe-2S]-binding subunit of oxidoreductase	redox	2.932	0.00559	2.932	0.467164
CD2101	putative FAD-binding subunit of oxidoreductase	redox	3.702	0.0224	3.702	0.568436
CD2102	putative Na(+)/H(+) antiporter		3.768	0.0081	3.768	0.576111
CD2103	putative ABC transporter, permease protein	ABC-transporter	3.105	0.00764	3.105	0.492062
CD2104	putative ABC transporter, permease protein	ABC-transporter	6.187	0.0387	6.187	0.79148
CD2105	ABC transporter, ATP-binding protein	ABC-transporter	6.138	0.0377	6.138	0.788027
CD2106	putative ATP-dependent RNA helicase		6.673	0.0201	6.673	0.824321
CD2107	putative xanthine/uracil permease		7.645	0.00278	7.645	0.883377
CD2114	two-component system response regulator	two-component system	1.386	0.00607	1.386	0.141763
CD2116	GTP-binding protein		8.14	0.0244	8.14	0.910624
CD2120	putative 2-nitropropane dioxygenase		4.011	0.0245	4.011	0.603253
CD2121	conserved hypothetical protein	unknown	1.754	0.0191	1.754	0.24403
CD2122	putative cations transporter		1.96	0.0205	1.96	0.292256
CD2128	4-hydroxy-3-methylbut-2-en-1-yl diphosphate synthase		2.614	0.0215	2.614	0.417306
CD2129	putative membrane-associated protease		1.831	0.0169	1.831	0.262688
CD2132	putative regulatory protein		1.823	0.0135	1.823	0.260787
CD2138	uridylate kinase		2.71	0.0467	2.71	0.432969
CD2139	elongation factor Ts		2.454	0.0336	2.454	0.389875
CD2141	D-alanyl-D-alanine carboxypeptidase		1.679	0.0117	1.679	0.225051
CD2142	putative membrane protein		1.925	0.0169	1.925	0.284431
CD2143	putative transcriptional regulator	transcription	1.9	0.00559	1.9	0.278754
CD2144	putative membrane protein		4.17	0.0215	4.17	0.620136
CD2145	DNA mismatch repair protein		9.303	0.00385	9.303	0.968623
CD2150	putative endonuclease/exonuclease/phosphatase		3.579	0.022	3.579	0.553762
CD2151	putative membrane protein		3.76	0.00571	3.76	0.575188
CD2152	putative glutamyl-aminopeptidase		4.677	0.00913	4.677	0.669967
CD2165	conserved hypothetical protein	unknown	1.914	0.0105	1.914	0.281942
CD2171	putative Sodium:dicarboxylate symporter		3.131	0.00571	3.131	0.495683
CD2174	probable amino-acid ABC transporter,substrate-binding protein	ABC-transporter	5.459	0.0121	5.459	0.737113
CD2175	probable amino-acid ABC transporter, permease protein	ABC-transporter	6.43	0.00445	6.43	0.808211
CD2176	probable amino-acid ABC transporter, permease protein	ABC-transporter	8.698	0.00181	8.698	0.939419
CD2177	probable amino-acid ABC transporter,substrate-binding protein	ABC-transporter	10.59	0.00642	10.59	1.0249
CD2178	putative iron-sulfur subunit of hydrogenase		2.056	0.0199	2.056	0.313023
CD2179	putative formate dehydrogenase		2.109	0.00792	2.109	0.324077
CD2181	putative aromatic compounds hydrolase		2.903	0.0413	2.903	0.462847
CD2182	hypothetical protein	unknown	1.9	0.0196	1.9	0.278754
CD2183	ATP-dependent RNA helicase		2.008	0.00537	2.008	0.302764
CD2189	beta-phosphoglucomutase		1.484	0.0223	1.484	0.171434
CD2206	aldehyde dehydrogenase		3.184	0.00439	3.184	0.502973
CD2207	putative flavodoxin	redox	4.666	0.00445	4.666	0.668945
CD2208	MarR-family transcriptional regulator	transcription	4.418	0.00699	4.418	0.645226
CD2209	putative GTP-binding protein		2.76	0.0201	2.76	0.440909
CD2210	ABC transporter, ATP-binding/permease protein	ABC-transporter	1.387	0.0434	1.387	0.142076
CD2211	ABC transporter, ATP-binding/permease protein	ABC-transporter	1.504	0.0381	1.504	0.177248
CD2212	MarR-family transcriptional regulator	transcription	1.506	0.0291	1.506	0.177825
CD2214	putative regulatory protein		4.233	0.00505	4.233	0.626648
CD2215	putative regulatory protein		4.084	0.00571	4.084	0.611086
CD2221	putative plasmid-related protein (partial)		1.665	0.00843	1.665	0.221414
CD2222	conserved hypothetical protein	unknown	1.727	0.0245	1.727	0.237292
CD2225	integrase (partial)		1.347	0.0405	1.347	0.129368
CD2226	streptogramin A acetyltransferase		1.44	0.0235	1.44	0.158362
CD2228	putative membrane protein		1.774	0.0199	1.774	0.248954
CD2229	putative membrane protein		2.073	0.0107	2.073	0.316599
CD2234	cAMP-binding regulatory protein		3.077	0.00656	3.077	0.488127
CD2235	RpiR-family transcriptional regulator	transcription	3.393	0.00537	3.393	0.530584
CD2236	putative glucokinase		3.683	0.00862	3.683	0.566202
CD2237	hypothetical protein	unknown	4.762	0.0186	4.762	0.677789
CD2238	conserved hypothetical protein	unknown	9.414	0.00596	9.414	0.973774
CD2239	putative sodium:solute symporter		11.62	0.00684	11.62	1.06521
CD2240	N-acetylneuraminate lyase		16.59	0.00658	16.59	1.21985
CD2241	putative N-acetylmannosamine-6-phosphate 2-epimerase		12.12	0.0353	12.12	1.0835
CD2244	putative signaling protein		2.906	0.042	2.906	0.463296
CD2253	GntR-family transcriptioanl regulator		3.042	0.00181	3.042	0.483159
CD2256	putative PTS system, EIIc component	phosphotransferase system	3.219	0.0352	3.219	0.507721
CD2263	putative protein export chaperone		2.596	0.0152	2.596	0.414305
CD2265	putative membrane protein		2.499	0.00596	2.499	0.397766
CD2266	putative oxidoreductase	redox	2.261	0.0215	2.261	0.354301
CD2267	putative membrane-associated caaX amino terminal protease (pseudogene)		2.774	0.0353	2.774	0.443106
CD2269	PTS system, IIbc component	phosphotransferase system	75.16	0.00571	75.16	1.87599
CD2270	putative 1-phosphofructokinase	phosphotransferase system	79.77	0.00579	79.77	1.90184
CD2276	putative sodium:solute symporter		3.327	0.0118	3.327	0.522053
CD2277	sugar phosphate aldolase		1.267	0.0426	1.267	0.102777
CD2284	hypothetical protein	unknown	1.665	0.0203	1.665	0.221414
CD2291	putative transcriptional regulator	transcription	3.108	0.0105	3.108	0.492481
CD2292	putative membrane protein		2.507	0.0243	2.507	0.399154
CD2293	putative membrane protein		2.729	0.0259	2.729	0.436004
CD2318	putative phosphoglucomutase		2.379	0.0136	2.379	0.376394
CD2319	putative ribulose-phosphate 3-epimerase		2.242	0.0153	2.242	0.350636
CD2336	putative toxic anion resistance protein		2.114	0.00576	2.114	0.325105
CD2337	putative membrane protein		1.987	0.00829	1.987	0.298198
CD2345	LysR-family regulatory protein		2.298	0.00579	2.298	0.36135
CD2359	putative hydrolase		2.064	0.00642	2.064	0.31471
CD2364	putative membrane protein		2.031	0.0131	2.031	0.30771
CD2365	putative sulfonate ABC transporter,solute-binding lipoprotein	ABC-transporter	2.171	0.0205	2.171	0.33666
CD2366	putative exported protein		1.884	0.0303	1.884	0.275081
CD2367	putative permease		2.124	0.021	2.124	0.327155
CD2368	hypothetical protein	unknown	3.206	0.00353	3.206	0.505964
CD2369	conserved hypothetical protein	unknown	2.729	0.0106	2.729	0.436004
CD2383	putative sigma-54 interacting regulatory protein		1.594	0.0349	1.594	0.202488
CD2384	putative signaling protein		3.318	0.0227	3.318	0.520876
CD2385	putative signaling protein		3.304	0.0171	3.304	0.51904
CD2386	conserved hypothetical protein	unknown	2.612	0.0121	2.612	0.416973
CD2393	putative transglycosylase		2.195	0.0116	2.195	0.341435
CD2394	putative DNA polymerase III, epsilon chain		1.785	0.0124	1.785	0.251638
CD2396	conserved hypothetical protein	unknown	1.762	0.00598	1.762	0.246006
CD2404	putative DNA topoisomerase		2.711	0.0201	2.711	0.43313
CD2419	AraC-family transcriptional regulator	transcription	1.907	0.0395	1.907	0.280351
CD2435	DNA repair protein		1.762	0.0377	1.762	0.246006
CD2436	putative Mg2+ transporter		1.482	0.00972	1.482	0.170848
CD2442	putative stage IV sporulation protein	SPORE	1.654	0.0271	1.654	0.218536
CD2448	putative radical SAM superfamily protein		2.409	0.0229	2.409	0.381837
CD2449	conserved hypothetical protein	unknown	2.656	0.0104	2.656	0.424228
CD2450	putative ribosomal protein L11 methyltransferase		2.774	0.00636	2.774	0.443106
CD2455	conserved hypothetical protein	unknown	1.548	0.0482	1.548	0.189771
CD2456	ABC transporter, ATP-binding protein	ABC-transporter	9.505	0.00215	9.505	0.977952
CD2457	conserved hypothetical protein	unknown	4.557	0.006	4.557	0.658679
CD2458	probable transporter		1.285	0.0445	1.285	0.108903
CD2464	oxygen-independent coproporphyrinogen III oxidase		1.363	0.0195	1.363	0.134496
CD2465	amino acid transporter		2.074	0.00642	2.074	0.316809
CD2467	GTP-binding elongation factor		2.371	0.03	2.371	0.374932
CD2468	putative exported protein		2.446	0.0201	2.446	0.388456
CD2469	putative stage II sporulation protein P	SPORE	2.851	0.0172	2.851	0.454997
CD2471	conserved hypothetical protein	unknown	5.678	0.00853	5.678	0.754195
CD2472	conserved hypothetical protein	unknown	4.238	0.00833	4.238	0.627161
CD2473	30S ribosomal protein S20	ribosomal protein	2.111	0.0335	2.111	0.324488
CD2474	conserved hypothetical protein	unknown	1.909	0.0149	1.909	0.280806
CD2478	metallo beta-lactamase superfamily lipoprotein		1.675	0.016	1.675	0.224015
CD2479	conserved hypothetical protein	unknown	2.15	0.0102	2.15	0.332438
CD2480	putative exported protein		6.991	0.0199	6.991	0.844539
CD2484	putative aminotransferase		3.079	0.0102	3.079	0.48841
CD2485	Xaa-Pro dipeptidase		2.746	0.0388	2.746	0.438701
CD2486	PTS system, IIc component	phosphotransferase system	2.273	0.0112	2.273	0.356599
CD2487	PTS system, IIb component	phosphotransferase system	2.169	0.0259	2.169	0.33626
CD2489	transcriptional antiterminator	transcription	2.201	0.0388	2.201	0.34262
CD2490	putative peptidase		1.747	0.00636	1.747	0.242293
CD2491	mannose-6-phosphate isomerase		2.464	0.021	2.464	0.391641
CD2497	putative competence protein		1.641	0.0433	1.641	0.215109
CD2498	D-alanyl-D-alanine carboxypeptidase (putative sporulation-specific penicillin-binding protein)	SPORE	3.243	0.0485	3.243	0.510947
CD2501	putative hydrolase		1.872	0.0238	1.872	0.272306
CD2503	cation-transporting ATPase		2.257	0.00656	2.257	0.353532
CD2507	hypothetical protein	unknown	2.129	0.0348	2.129	0.328176
CD2508	AraC-family transcriptional regulator	transcription	2.217	0.0233	2.217	0.345766
CD2516	putative L-asparaginase		2.798	0.00508	2.798	0.446848
CD2520	putative membrane protein		4.462	0.0181	4.462	0.64953
CD2522	conserved hypothetical protein	unknown	1.214	0.0388	1.214	0.0842187
CD2526	glycogen branching enzyme		2.037	0.00698	2.037	0.308991
CD2527	TetR-family transcriptional regulator	transcription	2.618	0.01	2.618	0.41797
CD2528	hypothetical protein	unknown	3.151	0.00576	3.151	0.498448
CD2535	two-component sensor histidine kinase	two-component system	1.335	0.0104	1.335	0.125481
CD2536	two-component response regulator	two-component system	1.291	0.00579	1.291	0.110926
CD2541	sodium:dicarboxylate symporter family protein		19.18	0.00798	19.18	1.28285
CD2543	putative polysaccharide O-acetylase		1.675	0.0466	1.675	0.224015
CD2544	putative membrane protein		1.845	0.0254	1.845	0.265996
CD2546	endoglucanase (cellulase)		2.254	0.0123	2.254	0.352954
CD2547	conserved hypothetical protein	unknown	16.06	0.0148	16.06	1.20575
CD2548	putative sugar transporter, permease protein		13.55	0.0033	13.55	1.13194
CD2549	putative sugar transporter, permease protein		14.5	0.0167	14.5	1.16137
CD2550	putative sugar transporter, substrate-binding lipoprotein		7.792	0.0191	7.792	0.891649
CD2551	hypothetical protein	unknown	2.489	0.0416	2.489	0.396025
CD2557	conserved hypothetical protein	unknown	2.093	0.0187	2.093	0.320769
CD2558	phosphopantetheine adenylyltransferase		1.764	0.0406	1.764	0.246499
CD2559	conserved hypothetical protein	unknown	1.853	0.0317	1.853	0.267875
CD2560	ATP-dependent DNA helicase		2.178	0.0431	2.178	0.338058
CD2562A	50S ribosomal protein L28	ribosomal protein	3.477	0.0305	3.477	0.541205
CD2571	two-component response regulator	two-component system	1.339	0.0136	1.339	0.126781
CD2579	serine/threonine phosphatase		1.678	0.0231	1.678	0.224792
CD2581	ribosomal RNA small subunit methyltransferase		1.895	0.0348	1.895	0.277609
CD2584	methionyl-tRNA formyltransferase		1.299	0.0449	1.299	0.113609
CD2586	putative primosomal protein N'		1.774	0.0224	1.774	0.248954
CD2592	fibronectin-binding protein		2.742	0.00702	2.742	0.438067
CD2593	putative antibiotic resistance ABC transporter,ATP-binding protein	ABC-transporter	3.443	0.005	3.443	0.536937
CD2594	uracil permease		10.5	0.00454	10.5	1.02119
CD2595	PyrR bifunctional protein [includes: pyrimidine operon regulatory protein; uracil phosphoribosyltransferase]		10.94	0.00658	10.94	1.03902
CD2596	putative pseudouridylate synthase		2.101	0.0118	2.101	0.322426
CD2597	lipoprotein signal peptidase		2.572	0.00579	2.572	0.410271
CD2604	binary ADP-ribosyltransferase Cdt toxin (pseudogene)		1.549	0.0363	1.549	0.190051
CD2614	conserved hypothetical protein	unknown	2.125	0.0214	2.125	0.327359
CD2615	TetR-family trancscriptional regulator		2.47	0.00755	2.47	0.392697
CD2616	hypothetical protein	unknown	2.857	0.0159	2.857	0.45591
CD2617	putative membrane protein		9.001	0.00535	9.001	0.954291
CD2632	putative GTP-binding protein		2.128	0.0134	2.128	0.327972
CD2633	conserved hypothetical protein	unknown	3.159	0.0146	3.159	0.49955
CD2645	putative extracellular solute-binding protein		4.609	0.0187	4.609	0.663607
CD2651	UDP-N-acetylglucosamine--N-acetylmuramyl-(penta peptide) pyrophosphoryl-undecaprenol N-acetylglucosamine transferase	peptidoglycan biogenesis	1.384	0.022	1.384	0.141136
CD2653	UDP-N-acetylmuramoylalanine--D-glutamate ligase	peptidoglycan biogenesis	1.541	0.0105	1.541	0.187803
CD2654	phospho-N-acetylmuramoyl-pentapeptide-transferas e	peptidoglycan biogenesis	1.735	0.0145	1.735	0.239299
CD2655	UDP-N-acetylmuramoyl-tripeptide--D-alanyl-D-alan ine ligase	peptidoglycan biogenesis	2.432	0.00508	2.432	0.385964
CD2658	S-adenosyl-methyltransferase		2.578	0.0315	2.578	0.411283
CD2659	prolipoprotein diacylglyceryl transferase		2.988	0.0172	2.988	0.475381
CD2661	probable peptidase		1.49	0.0303	1.49	0.173186
CD2662	putative GTP-binding protein		5.734	0.0112	5.734	0.758458
CD2663	putative signaling protein		2.393	0.0244	2.393	0.378943
CD2664	putative UDP-N-acetylmuramoylalanyl-D-glutamate--2,6-diaminopimelat e ligase	peptidoglycan biogenesis	2.364	0.0344	2.364	0.373647
CD2669a	putative Na(+)/H(+) antiporter		13.23	0.00505	13.23	1.12156
CD2670	oligopeptide ABC transporter, ATP-binding protein	ABC-transporter	24.68	0.00122	24.68	1.39235
CD2671	oligopeptide transporter, ATP-binding protein		27.99	0.00115	27.99	1.447
CD2672	oligopeptide ABC transporter, substrate-binding protein	ABC-transporter	11.11	0.0166	11.11	1.04571
CD2673	oligopeptide ABC transporter, permease protein	ABC-transporter	21.07	0.00146	21.07	1.32366
CD2674	oligopeptide ABC transporter, permease protein	ABC-transporter	15.95	0.00579	15.95	1.20276
CD2681	putative Calcium-chelating exported protein		27.39	0.0258	27.39	1.43759
CD2684	putative iron-sulfur flavoprotein		1.513	0.0142	1.513	0.179839
CD2685	putative regulatory protein		2.053	0.0228	2.053	0.312389
CD2686	putative membrane protein		1.675	0.0201	1.675	0.224015
CD2689	putative lipoprotein		2.66	0.00574	2.66	0.424882
CD2690	putative membrane-associated phosphatase		2.748	0.00571	2.748	0.439017
CD2691	putative phosphoribosyltransferase		2.579	0.0299	2.579	0.411451
CD2700	putative sigma54-interacting regulatory protein		1.714	0.0317	1.714	0.234011
CD2701	putative lipoprotein		2.088	0.0129	2.088	0.31973
CD2702	putative branched-chain amino acid transport system carrier protein		5.029	0.0195	5.029	0.701482
CD2703	conserved hypothetical pentapeptide repeat protein	unknown	6.041	0.00558	6.041	0.781109
CD2704	putative permease		11.28	0.0113	11.28	1.05231
CD2705	putative amidohydrolas		3.297	0.00862	3.297	0.518119
CD2715	UTP--glucose-1-phosphate uridylyltransferase		1.503	0.0236	1.503	0.176959
CD2725	putative UDP-N-acetylglucosamine--N-acetylmuramyl-(pentapeptide) pyrophosphoryl-undecaprenol N-acetylglucosamine transferase		1.516	0.0475	1.516	0.180699
CD2726	putative serine hydroxymethyltransferase		2.93	0.0459	2.93	0.466868
CD2739	putative aspartyl-tRNA synthetase		2.096	0.0213	2.096	0.321391
CD2748	putative transferase		1.581	0.0478	1.581	0.198932
CD2749	putative radical SAM family protein		2.531	0.0197	2.531	0.403292
CD2749A	autoinducer prepeptide		1.825	0.0293	1.825	0.261263
CD2750	accessory gene regulator		1.942	0.0253	1.942	0.288249
CD2753	putative signaling protein		1.448	0.0192	1.448	0.160769
CD2754	putative signaling protein		1.997	0.0213	1.997	0.300378
CD2757	putative phospholipase		1.695	0.0106	1.695	0.22917
CD2764	putative hydrolase		2.135	0.0387	2.135	0.329398
CD2765	putative penicillin-binding protein repressor		3.843	0.0113	3.843	0.58467
CD2766	putative penicillin-binding protein repressor		2.734	0.00508	2.734	0.436799
CD2769	capsular polysaccharide biosynthesis protein	secondary cell wall polymer biogenesis	2.938	0.0201	2.938	0.468052
CD2770	putative capsular polysaccharide biosynthesis glycosyl transferase	secondary cell wall polymer biogenesis	2.667	0.00656	2.667	0.426023
CD2771	putative UDP-glucose 6-dehydrogenase	secondary cell wall polymer biogenesis	2.36	0.00681	2.36	0.372912
CD2772	putative teichuronic acid biosynthesis glycosyl transferase	secondary cell wall polymer biogenesis	2.244	0.016	2.244	0.351023
CD2773	putative beta-glycosyltransferase	secondary cell wall polymer biogenesis	2.262	0.0115	2.262	0.354493
CD2774	putative teichuronic acid biosynthesis glycosyl transferase	secondary cell wall polymer biogenesis	2.204	0.019	2.204	0.343212
CD2775	putative minor teichoic acid biosynthesis protein	secondary cell wall polymer biogenesis	2.325	0.016	2.325	0.366423
CD2776	putative glycosyl transferase	secondary cell wall polymer biogenesis	2.446	0.0408	2.446	0.388456
CD2777	putative polysaccharide polymerase	secondary cell wall polymer biogenesis	2.477	0.0182	2.477	0.393926
CD2778	putative polysaccharide biosynthesis protein	secondary cell wall polymer biogenesis	2.485	0.0311	2.485	0.395326
CD2779	putative mannose-1-phosphate guanylyltransferase	secondary cell wall polymer biogenesis	2.237	0.0116	2.237	0.349666
CD2780	putative phosphomannomutase/phosphoglycerate mutase	secondary cell wall polymer biogenesis	2.698	0.00636	2.698	0.431042
CD2781	putative transmembrane virulence factor MviN family protein		3.541	0.00445	3.541	0.549126
CD2782	cell surface protein		3.036	0.00571	3.036	0.482302
CD2792	preprotein translocase SecA subunit		3.411	0.00571	3.411	0.532882
CD2800	putative membrane protein		1.513	0.0237	1.513	0.179839
CD2806	holliday junction DNA helicase		2.385	0.00576	2.385	0.377488
CD2807	crossover junction endodeoxyribonuclease RuvC		2.963	0.0259	2.963	0.471732
CD2809	conserved hypothetical protein	unknown	2.47	0.0279	2.47	0.392697
CD2810	putative membrane protein		1.899	0.0466	1.899	0.278525
CD2814	GntR-family transcriptional regulator	transcription	2.481	0.0353	2.481	0.394627
CD2817	ABC transporter, ATP-binding/permease protein	ABC-transporter	1.861	0.00642	1.861	0.269746
CD2818	ABC transporter, ATP-binding/permease protein	ABC-transporter	1.982	0.00571	1.982	0.297104
CD2823	conserved hypothetical protein	unknown	1.482	0.0166	1.482	0.170848
CD2832	putative cation efflux protein		1.681	0.00579	1.681	0.225568
CD2840	seryl-tRNA synthetase		3.916	0.0063	3.916	0.592843
CD2843	putative zinc-binding dehydrogenase		3.49	0.00559	3.49	0.542825
CD2844	MarR-family transcriptional regulator	transcription	4.459	0.021	4.459	0.649237
CD2845	rubrerythrin		4.2	0.00278	4.2	0.623249
CD2846	conserved hypothetical protein	unknown	2.273	0.037	2.273	0.356599
CD2847	conserved hypothetical protein	unknown	2.19	0.0498	2.19	0.340444
CD2848	conserved hypothetical protein	unknown	2.205	0.0299	2.205	0.343409
CD2855	putative oxidoreductase	redox	1.273	0.0318	1.273	0.104828
CD2857	putative hydrolase		1.42	0.035	1.42	0.152288
CD2879	hypothetical protein	unknown	2.853	0.0139	2.853	0.455302
CD2880	PTS system, lichenan-specific IIa component	phosphotransferase system	1.42	0.036	1.42	0.152288
CD2886	putative drug/sodium antiporter		1.79	0.0334	1.79	0.252853
CD2887	putative signaling protein		1.811	0.00862	1.811	0.257918
CD2888	ABC transporter, permease protein	ABC-transporter	3.358	0.0081	3.358	0.526081
CD2966	aldehyde-alcohol dehydrogenase [includes: alcohol dehydrogenase and pyruvate-formate-lyase deactivase		17.16	0.00816	17.16	1.23452
CD2966A	putative membrane protein		4.967	0.00559	4.967	0.696094
CD2968	dipicolinate synthase, A chain		1.981	0.0309	1.981	0.296884
CD2969	putative AMP-binding protein		2.138	0.0212	2.138	0.330008
CD2970	putative thiolase		2.567	0.0299	2.567	0.409426
CD2971	putative biotin synthase		2.914	0.037	2.914	0.46449
CD2972	hypothetical protein	unknown	3.072	0.00579	3.072	0.487421
CD2973	putative acetyltransferase		1.955	0.0122	1.955	0.291147
CD2993	conserved hypothetical protein	unknown	1.645	0.0271	1.645	0.216166
CD2994	ribonucleoside-diphosphate reductase beta chain		2.016	0.00542	2.016	0.304491
CD2995	ribonucleoside-diphosphate reductase alpha chain		2.143	0.00872	2.143	0.331022
CD2997	putative iron ABC transporter, ATP-binding protein	ABC-transporter	2.45	0.0102	2.45	0.389166
CD2998	putative iron ABC transporter, permease protein	ABC-transporter	2.577	0.00596	2.577	0.411114
CD2999	putative iron ABC transporter, substrate-binding protein	ABC-transporter	2.524	0.0311	2.524	0.402089
CD3005	IclR-family transcriptional regulator	transcription	4.061	0.0328	4.061	0.608633
CD3018	conserved hypothetical protein	unknown	20.92	0.0113	20.92	1.32056
CD3019	putative transporter		22.74	0.00221	22.74	1.35679
CD3036	proton-dependent oligopeptide transporter		3.238	0.0172	3.238	0.510277
CD3037	putative regulatory protein		1.782	0.00439	1.782	0.250908
CD3053	two-component system sensor histidine kinase	two-component system	1.429	0.0309	1.429	0.155032
CD3054	two-component system response regulator	two-component system	1.889	0.00943	1.889	0.276232
CD3055	putative ABC transporter, permease protein	ABC-transporter	2.099	0.00571	2.099	0.322012
CD3063	putative exported protein		1.565	0.00733	1.565	0.194514
CD3064	xylose isomerase		3.054	0.0368	3.054	0.484869
CD3065	xylulose kinase		2.848	0.0463	2.848	0.45454
CD3072	conserved hypothetical protein	unknown	3.788	0.00709	3.788	0.57841
CD3073	putative membrane protein		19.06	0.00181	19.06	1.28012
CD3077	phosphosugar-binding transcriptional regulator	transcription	3.29	0.00684	3.29	0.517196
CD3087	phosphosugar-binding transcriptional regulator	transcription	1.458	0.0244	1.458	0.163758
CD3103	putative PTS syste, IIa component	phosphotransferase system	1.596	0.0122	1.596	0.203033
CD3126	transcription antiterminator		1.402	0.045	1.402	0.146748
CD3131	AraC-family transcriptional regulator	transcription	1.943	0.0455	1.943	0.288473
CD3132	PTS system, IIa component	phosphotransferase system	1.68	0.0217	1.68	0.225309
CD3146	putative sortase (pseudogene)		1.688	0.0202	1.688	0.227372
CD3171	2,3-bisphosphoglycerate-independent phosphoglycerate mutase		1.63	0.0153	1.63	0.212188
CD3174	glyceraldehyde-3-phosphate dehydrogenase 2		1.552	0.0186	1.552	0.190892
CD3175	central glycolytic genes regulator		1.876	0.0258	1.876	0.273233
CD3188	hypothetical protein	unknown	3.418	0.00991	3.418	0.533772
CD3208	MarR-family transcriptional regulator	transcription	1.548	0.0326	1.548	0.189771
CD3219	chaperonin		4.01	0.00497	4.01	0.603144
CD3220	putative methyltransferase		3.427	0.0175	3.427	0.534914
CD3220A	small acid-soluble spore protein	SPORE	2.268	0.00862	2.268	0.355643
CD3222	L-serine dehydratase		4.235	0.0159	4.235	0.626853
CD3223	dihydrodipicolinate synthase		1.717	0.0158	1.717	0.23477
CD3231	hypoxanthine phosphoribosyltransferase		1.847	0.0204	1.847	0.266467
CD3236	putative membrane protein		3.953	0.00576	3.953	0.596927
CD3237	putative proline racemase		2.074	0.0426	2.074	0.316809
CD3238	conserved hypothetical protein	unknown	2.211	0.0437	2.211	0.344589
CD3239	conserved hypothetical protein	unknown	2.775	0.00792	2.775	0.443263
CD3240	conserved hypothetical protein	unknown	2.647	0.0138	2.647	0.422754
CD3241	proline reductase		4.42	0.00441	4.42	0.645422
CD3243	hypothetical protein	unknown	4.21	0.00878	4.21	0.624282
CD3244	proline reductase subunit proprotein		2.62	0.0139	2.62	0.418301
CD3246	putative surface protein		1.76	0.0141	1.76	0.245513
CD3247	putative electron transfer protein		9.233	0.00642	9.233	0.965343
CD3252	conserved hypothetical protein	unknown	3.783	0.0116	3.783	0.577836
CD3259	putative membrane protein		1.469	0.0437	1.469	0.167022
CD3286	putative sodium-dependent phosphate transporter		3.489	0.00441	3.489	0.542701
CD3287	conserved hypothetical protein	unknown	2.855	0.0118	2.855	0.455606
CD3288	hypothetical protein	unknown	3.289	0.018	3.289	0.517064
CD3289	hypothetical protein	unknown	3.484	0.0098	3.484	0.542078
CD3290	putative protein translocase		8.217	0.00559	8.217	0.914713
CD3295	putative type IV pilus-assembly protein	type IV pilus assembly	1.31	0.0211	1.31	0.117271
CD3305	ATP-dependent Clp protease proteolytic subunit		1.272	0.0246	1.272	0.104487
CD3323	conserved hypothetical protein	unknown	1.383	0.0355	1.383	0.140822
CD3330	putative transposon-related DNA-binding protein		3.323	0.0128	3.323	0.52153
CD3331	hypothetical protein	unknown	4.529	0.0268	4.529	0.656002
CD3332	TetR-family transcriptional regulator	transcription	1.408	0.0389	1.408	0.148603
CD3333	conserved hypothetical protein	unknown	1.538	0.00891	1.538	0.186956
CD3334	conserved hypothetical protein	unknown	1.437	0.00833	1.437	0.157457
CD3348	conserved hypothetical protein	unknown	1.715	0.0301	1.715	0.234264
CD3359	ABC transporter, ATP-binding protein	ABC-transporter	2.149	0.00278	2.149	0.332236
CD3360	two-component system response regulator	two-component system	1.585	0.0179	1.585	0.200029
CD3361	putative multidrug efflux protein		1.908	0.0093	1.908	0.280578
CD3362	ABC transporter, permease protein	ABC-transporter	1.34	0.0416	1.34	0.127105
CD3363	ABC transporter, permease protein	ABC-transporter	1.308	0.0353	1.308	0.116608
CD3364	ABC transporter, ATP-binding protein	ABC-transporter	1.316	0.0322	1.316	0.119256
CD3369	hypothetical protein	unknown	7.744	0.0148	7.744	0.888965
CD3370	putative conjugative transposon recombinase		1.972	0.0117	1.972	0.294907
CD3377	magnesium transporting ATPase, P-type 1		1.542	0.0485	1.542	0.188084
CD3387	conjugative transposon hypothetical protein	unknown	1.619	0.0276	1.619	0.209247
CD3393	putative RNA methyltransferase		4.07	0.0145	4.07	0.609594
CD3401	putative phosphoesterase		1.609	0.0231	1.609	0.206556
CD3402	UDP-N-acetylenolpyruvoylglucosamine reductase		1.566	0.0445	1.566	0.194792
CD3403	putative formate/nitrite transporter		1.731	0.0424	1.731	0.238297
CD3408	putative DNA mismatch repair protein		1.311	0.0376	1.311	0.117603
CD3411	excinuclease ABC subunit A		2.754	0.0145	2.754	0.439964
CD3412	excinuclease ABC subunit B		2.606	0.04	2.606	0.415974
CD3448	putative tagatose-1,6-bisphosphate aldolase		1.489	0.0475	1.489	0.172895
CD3450	putative oxidoreductase	redox	2.61	0.0264	2.61	0.416641
CD3451	putative tagatose-6-phosphate kinase		2.197	0.0401	2.197	0.34183
CD3452	GntR-family transcriptional regulator	transcription	1.872	0.00571	1.872	0.272306
CD3454	putative regulatory protein		1.792	0.0336	1.792	0.253338
CD3459	transketolase, pyridine binding subunit		1.562	0.0489	1.562	0.193681
CD3460	transketolase, thiamine disphosphate-binding subunit		1.516	0.0317	1.516	0.180699
CD3461	putative regulator of cell growth		1.657	0.0178	1.657	0.219323
CD3462	CopG-family transcriptional regulator	transcription	1.652	0.0188	1.652	0.21801
CD3478	conserved hypothetical protein	unknown	3.458	0.00571	3.458	0.538825
CD3480	ribose-5-phosphate isomerase 2		2.786	0.0352	2.786	0.444981
CD3486A	50S ribosomal protein L31	ribosomal protein	2.099	0.0161	2.099	0.322012
CD3487	transcription termination factor Rho		2.292	0.0113	2.292	0.360215
CD3498	stage V sporulation protein B	SPORE	4.251	0.0401	4.251	0.628491
CD3499	stage V sporulation protein T	SPORE	2.353	0.0336	2.353	0.371622
CD3500	putative foldase lipoprotein (late stage protein export lipoprotein)		2.608	0.011	2.608	0.416308
CD3501	transcription-repair coupling factor		3.375	0.0224	3.375	0.528274
CD3502	peptidyl-tRNA hydrolase		3.895	0.0141	3.895	0.590507
CD3514	ribose-phosphate pyrophosphokinase		1.78	0.0406	1.78	0.25042
CD3515	bifunctional protein [includes: UDP-N-acetylglucosamine pyrophosphorylase and glucosamine-1-phosphate N-acetyltransferase]		2.025	0.0214	2.025	0.306425
CD3517	putative transcriptional repressor	transcription	3.771	0.0244	3.771	0.576457
CD3519	putative exported protein		2.202	0.0356	2.202	0.342817
CD3520	putative cation efflux protein		2.375	0.00749	2.375	0.375664
CD3523	dimethyladenosine transferase		4.202	0.033	4.202	0.623456
CD3524	putative DNA-binding protein		2.816	0.028	2.816	0.449633
CD3547	conserved hypothetical protein	unknown	1.473	0.042	1.473	0.168203
CD3548	putative signal peptidase II		1.913	0.0136	1.913	0.281715
CD3549	putative DNA polymerase III, delta' subunit		1.752	0.0323	1.752	0.243534
CD3550	putative thymidylate kinase		2.342	0.019	2.342	0.369587
CD3552	lysyl-tRNA synthetase		1.836	0.047	1.836	0.263873
CD3554	tRNA-dihydrouridine synthase		1.95	0.0331	1.95	0.290035
CD3562	glutamate racemase		2.367	0.0303	2.367	0.374198
CD3563	putative spore cortex-lytic enzyme	peptidoglycan biogenesis	2.201	0.0245	2.201	0.34262
CD3567	putative cell wall hydrolase		1.395	0.0325	1.395	0.144574
CD3571	putative preprotein translocase		1.95	0.0258	1.95	0.290035
CD3572	hypothetical protein	unknown	1.635	0.0311	1.635	0.213518
CD3573	hypothetical protein	unknown	1.523	0.0155	1.523	0.1827
CD3574	putative membrane protein		1.441	0.0446	1.441	0.158664
CD3577	methionine gamma-lyase		2.568	0.0111	2.568	0.409595
CD3578	putative resolvase		2.439	0.023	2.439	0.387212
CD3579	conserved hypothetical protein	unknown	1.348	0.0299	1.348	0.12969
CD3581	conserved hypothetical protein	unknown	3.135	0.0245	3.135	0.496238
CD3582	putative pseudouridylate synthase		2.539	0.00833	2.539	0.404663
CD3583	MerR-family transcriptional regulator	transcription	1.975	0.0221	1.975	0.295567
CD3587	two-component response regulator	two-component system	1.684	0.00684	1.684	0.226342
CD3588	carbamoyl-phosphate synthase,pyrimidine-specific, large chain		2.904	0.0231	2.904	0.462997
CD3589	carbamoyl-phosphate synthase,pyrimidine-specific, small chain		2.959	0.0469	2.959	0.471145
CD3590	carbamoyl-phosphate synthase,pyrimidine-specific, large chain		3.135	0.0116	3.135	0.496238
CD3591	carbamoyl-phosphate synthase,pyrimidine-specific, small chain		3.285	0.0111	3.285	0.516535
CD3592	orotidine 5'-phosphate decarboxylase		3.439	0.00534	3.439	0.536432
CD3601	D-alanyl-D-alanine carboxypeptidase		2.538	0.0122	2.538	0.404492
CD3602	putative ATPase		4.126	0.0291	4.126	0.615529
CD3606	putative amidohydrolase		2.955	0.0193	2.955	0.470557
CD3615	MerR-family transcriptional regulator	transcription	2.026	0.0216	2.026	0.306639
CD3616	putative Na+/H+ exchanger		3.266	0.00579	3.266	0.514016
CD3617	conserved hypothetical protein	unknown	1.255	0.0201	1.255	0.0986437
CD3621	conserved hypothetical protein	unknown	2.583	0.0369	2.583	0.412124
CD3622	putative phosphonoacetate hydrolase		7.293	0.0132	7.293	0.862906
CD3623	putative ABC transporter, ATP-binding protein	ABC-transporter	1.663	0.0178	1.663	0.220892
CD3624	putative ABC transporter, permease protein	ABC-transporter	1.495	0.0181	1.495	0.174641
CD3632	putative isochorismatase		1.461	0.0388	1.461	0.16465
CD3633	putative membrane protein		1.706	0.0177	1.706	0.231979
CD3646	GntR-family transcriptional regulator	transcription	4.595	0.00661	4.595	0.662286
CD3647	PTS system, IIa component	phosphotransferase system	2.334	0.00579	2.334	0.368101
CD3648	PTS system, IIb component	phosphotransferase system	2.22	0.00932	2.22	0.346353
CD3653	conserved hypothetical protein	unknown	1.393	0.00438	1.393	0.143951
CD3655	adenylosuccinate synthetase		4.294	0.0348	4.294	0.632862
CD3661A	30S ribosomal protein S18	ribosomal protein	3.642	0.019	3.642	0.56134
CD3674	methyltransferase (putative glucose inhibited division protein B) (pseudogene)		2.436	0.0384	2.436	0.386677
CD3675	glucose inhibited division protein A		2.13	0.0389	2.13	0.32838
CD3676	putative tRNA modification GTPase		3.257	0.0161	3.257	0.512818
CD3677	SpoIIIJ-associated protein		2.781	0.00891	2.781	0.444201
CD3678	putative sporulation membrane protein	SPORE	3.065	0.00932	3.065	0.48643
CD3678A	conserved hypothetical protein	unknown	3.33	0.0102	3.33	0.522444
CD3679	ribonuclease P protein component		4.859	0.0157	4.859	0.686547
CD3680	50S ribosomal protein L34	ribosomal protein	3.4	0.0303	3.4	0.531479
