# Supplementary material for: Transcriptional Analysis of Temporal Gene Expression in Germinating Clostridium difficile 630 Endospores
Source: PLoS One. 2013 May 15;8(5):e64011. doi: 10.1371/journal.pone.0064011 (PMC3655068; doi:10.1371/journal.pone.0064011)
Supplement: Table S2 — Abundant spore transcripts. (XLS) [file pone.0064011.s003.xls]

## Sheet: Spore transcripts
Systematic Name	Description	Normalized intensity (0 vs 180min)	p-value	Graphical representation (log scale)
CD3249	small acid-soluble spore protein B	595.2	0.00286	2.77466
CD1631	putative superoxide dismutase [Mn]	417.6	0.00034	2.62076
CD1486	putative lipoprotein	383.2	0.00141	2.58343
CD2688	small acid-soluble spore protein A	375.5	0.00141	2.57461
CD1463	putative membrane protein	365.3	8.08e-06	2.56265
CD0783	putative stage IV sporulation protein	337.3	0.00183	2.52802
CD2112	hypothetical protein	267.1	2.01e-05	2.42667
CD0214	conserved hypothetical protein	253.8	0.000157	2.40449
CD2375	conserved hypothetical protein	252.8	0.000134	2.40278
CD0213	putative spore coat protein	214	0.000932	2.33041
CD2245A	conserved hypothetical protein	177.1	0.000796	2.24822
CD2809	conserved hypothetical protein	86.89	0.000896	1.93897
CD1880	hypothetical protein	81.49	0.00355	1.9111
CD1430	putative exported polysaccharide deacetylase	29.15	0.00166	1.46464
CD1290	putative small acid-soluble spore protein	27.67	0.00886	1.44201
CD1567	putative manganese-containing catalase	25.05	0.00473	1.39881
CD0446	D-ornithine aminomutase E component	22.51	0.0064	1.35238
CD1669	ABC transporter, ATP-binding protein	22.28	0.0238	1.34792
CD1487	hypothetical protein	21.9	0.00668	1.34044
CD3082	PTS system, IIb component	21.28	0.00748	1.32797
CD3164	ribonuclease R	20.36	0.00615	1.30878
CD2315	putative exported protein	18.1	0.00485	1.25768
CD3551A	conserved hypothetical protein	17.74	0.0264	1.24895
CD0424	putative single-strand binding protein	17.73	0.0219	1.24871
CD3258	iron-only hydrogenase	16.2	0.0294	1.20952
CD1904	ABC transporter, permease protein	16.05	0.0263	1.20548
CD1067	hypothetical protein	15.73	0.000778	1.19673
CD3371	conjugative transposon protein	15.73	0.00871	1.19673
CD0990	3-isopropylmalate dehydratase large subunit	15.52	0.00628	1.19089
CD1581	hypothetical protein	15.37	0.00257	1.18667
CD1291	D-alanyl-D-alanine carboxypeptidase (penicillin-binding protein)	15.15	0.0076	1.18041
CD2374	hypothetical protein	14.99	0.00558	1.1758
CD3199	putative ABC transporter, permease protein	14.84	0.0179	1.17143
CD-16S-rRNA	Clostridium difficile 16S ribosomal RNA	14.66	1.96e-23	1.16613
CD0312	ArsR-family transcriptional regulator	14.19	0.00459	1.15198
CD2425	phosphate butyryltransferase	14.16	0.00559	1.15106
CD3446	endoglucanase	14.07	0.026	1.14829
CD2000	major intracellular serine protease	14.02	0.0101	1.14675
CD3305	ATP-dependent Clp protease proteolytic subunit	13.52	0.00246	1.13098
CD0413	putative single-strand binding protein	13.4	0.0499	1.1271
CD3130	putative 6-phospho-beta-glucosidase	13.39	0.000731	1.12678
CD0420	putative cell surface protein	13.34	0.00137	1.12516
CD1592	potassium-transporting ATPase B chain	13.31	0.00595	1.12418
CD0419A	hypothetical protein	13.17	0.00694	1.11959
CD3177	xanthine dehydrogenase, molybdenum binding and iron-sulfur binding subunits	13.08	0.00974	1.11661
CD0445	D-ornithine aminomutase S component	12.87	0.00148	1.10958
CD1197	putative stage III sporulation protein AF	12.77	0.0201	1.10619
CD0444	putative pyridoxal-phosphate dependent enzyme	12.69	0.00362	1.10346
CD1575	putative exported protein	12.54	0.00442	1.0983
CD3388	putative conjugative transposon replication initiation factor	12.48	0.00116	1.09621
